# Supplementary material for: Investigating Unused Tools for the Animal Behavioral Diversity Toolkit
Source: Animals (Basel). 2022 Oct 30;12(21):2984. doi: 10.3390/ani12212984 (PMC9654576; doi:10.3390/ani12212984)
Supplement: Supplementary file 1 [file animals-12-02984-s001.zip]

Archive with 1 entries (1 files):
- Behavioural Diversity toolkit for submission.xlsx
