# Supplementary material for: Investigating Unused Tools for the Animal Behavioral Diversity Toolkit
Source: Animals (Basel). 2022 Oct 30;12(21):2984. doi: 10.3390/ani12212984 (PMC9654576; doi:10.3390/ani12212984)
Supplement: Supplementary file 1 [file animals-12-02984-s001.zip › Behavioural Diversity toolkit for submission.xlsx]

## Sheet: Menhinick's
Time	Date	Animal	Behaviour 1	Behaviour 2	Behaviour 3	Behaviour 4	Behaviour 5	Behaviour 6	Behaviour 7	Behaviour 8	Behaviour 9	Behaviour 10	total	Menhinick's index	Number of behaviours seen
10:00:00	2022-06-13	A	30	30									60	0.258199	2
10:00:00	2022-06-13	B	10	10	10	10	10	10					60	0.774597	6
10:00:00	2022-06-13	C	6	6	6	6	6	6	6	6	6	6	60	1.29099	10
													0	#DIV/0!	0
													0	#DIV/0!	0
													0	#DIV/0!	0
													0	#DIV/0!	0
													0	#DIV/0!	0
													0	#DIV/0!	0
													0	#DIV/0!	0
													0	#DIV/0!	0
													0	#DIV/0!	0
													0	#DIV/0!	0
													0	#DIV/0!	0
													0	#DIV/0!	0
													0	#DIV/0!	0
													0	#DIV/0!	0
													0	#DIV/0!	0
													0	#DIV/0!	0
													0	#DIV/0!	0
													0	#DIV/0!	0
													0	#DIV/0!	0
													0	#DIV/0!	0
													0	#DIV/0!	0
													0	#DIV/0!	0
													0	#DIV/0!	0
													0	#DIV/0!	0
													0	#DIV/0!	0
													0	#DIV/0!	0
													0	#DIV/0!	0
													0	#DIV/0!	0
													0	#DIV/0!	0
													0	#DIV/0!	0
													0	#DIV/0!	0
													0	#DIV/0!	0
													0	#DIV/0!	0
													0	#DIV/0!	0
													0	#DIV/0!	0
													0	#DIV/0!	0
													0	#DIV/0!	0
													0	#DIV/0!	0
													0	#DIV/0!	0
													0	#DIV/0!	0
													0	#DIV/0!	0
													0	#DIV/0!	0
													0	#DIV/0!	0
													0	#DIV/0!	0
													0	#DIV/0!	0
													0	#DIV/0!	0
													0	#DIV/0!	0
													0	#DIV/0!	0
													0	#DIV/0!	0
													0	#DIV/0!	0
													0	#DIV/0!	0
													0	#DIV/0!	0
													0	#DIV/0!	0
													0	#DIV/0!	0
													0	#DIV/0!	0
													0	#DIV/0!	0
													0	#DIV/0!	0
													0	#DIV/0!	0
													0	#DIV/0!	0
													0	#DIV/0!	0
													0	#DIV/0!	0
			4										4	0.5	1
			4	4									8	0.707107	2
			4	4	4								12	0.866025	3
			4	4	4	4							16	1	4
			4	4	4	4	4						20	1.11803	5
			4	4	4	4	4	4					24	1.22474	6
			4	4	4	4	4	4	4				28	1.32288	7
			4	4	4	4	4	4	4	4			32	1.41421	8
			4	4	4	4	4	4	4	4	4		36	1.5	9
			4	4	4	4	4	4	4	4	4	4	40	1.58114	10
			8										8	0.353553	1
			8	4									12	0.57735	2
			8	4	4								16	0.75	3
			8	4	4	4							20	0.894427	4
			8	4	4	4	4						24	1.02062	5
			8	4	4	4	4	4					28	1.13389	6
			8	4	4	4	4	4	4				32	1.23744	7
			8	4	4	4	4	4	4	4			36	1.33333	8
			8	4	4	4	4	4	4	4	4		40	1.42302	9
			8	4	4	4	4	4	4	4	4	4	44	1.50756	10
			40										40	0.158114	1
			40	4									44	0.301511	2
			40	4	4								48	0.433013	3
			40	4	4	4							52	0.5547	4
			40	4	4	4	4						56	0.668153	5
			40	4	4	4	4	4					60	0.774597	6
			40	4	4	4	4	4	4				64	0.875	7
			40	4	4	4	4	4	4	4			68	0.970143	8
			40	4	4	4	4	4	4	4	4		72	1.06066	9
			40	4	4	4	4	4	4	4	4	4	76	1.14708	10
			400										400	0.05	1
			400	4									404	0.0995037	2
			400	4	4								408	0.148522	3
			400	4	4	4							412	0.197066	4
			400	4	4	4	4						416	0.245145	5
			400	4	4	4	4	4					420	0.29277	6
			400	4	4	4	4	4	4				424	0.33995	7
			400	4	4	4	4	4	4	4			428	0.386695	8
			400	4	4	4	4	4	4	4	4		432	0.433013	9
			400	4	4	4	4	4	4	4	4	4	436	0.478913	10
			3	3	3								9	1	3
			2	2									4	1	2
			1										1	1	1
			50	50									100	0.2	2
			90	10									100	0.2	2
			1	1	1	1	1	1	1	1	1	1	10	3.16228	10
			100										100	0.1	1
													0	#DIV/0!	0
													0	#DIV/0!	0
			1										1	1	1
			1	1									2	1.41421	2
			1	1									2	1.41421	2
			1	1	1								3	1.73205	3
			1	1	1	1							4	2	4
			1	1	1	1	1						5	2.23607	5
			1	1	1	1	1	1					6	2.44949	6
			1	1	1	1	1	1	1				7	2.64575	7
			1	1	1	1	1	1	1	1			8	2.82843	8
			1	1	1	1	1	1	1	1	1		9	3	9
			1	1	1	1	1	1	1	1	1	1	10	3.16228	10
			2										2	0.707107	1
			2	2									4	1	2
			2	2	2								6	1.22474	3
			2	2	2								6	1.22474	3
			2	2	2	2							8	1.41421	4
			2	2	2	2	2						10	1.58114	5
			2	2	2	2	2	2					12	1.73205	6
			2	2	2	2	2	2	2				14	1.87083	7
			2	2	2	2	2	2	2	2			16	2	8
			2	2	2	2	2	2	2	2	2		18	2.12132	9
			2	2	2	2	2	2	2	2	2	2	20	2.23607	10
			3										3	0.57735	1
			3	3									6	0.816497	2
			3	3	3								9	1	3
			3	3	3	3							12	1.1547	4
			3	3	3	3	3						15	1.29099	5
			3	3	3	3	3	3					18	1.41421	6
			3	3	3	3	3	3	3				21	1.52753	7
			3	3	3	3	3	3	3	3			24	1.63299	8
			3	3	3	3	3	3	3	3	3		27	1.73205	9
			3	3	3	3	3	3	3	3	3	3	30	1.82574	10
			4										4	0.5	1
			4	4									8	0.707107	2
			4	4	4								12	0.866025	3
			4	4	4	4							16	1	4
			4	4	4	4	4						20	1.11803	5
			4	4	4	4	4	4					24	1.22474	6
			4	4	4	4	4	4	4				28	1.32288	7
			4	4	4	4	4	4	4	4			32	1.41421	8
			4	4	4	4	4	4	4	4	4		36	1.5	9
			4	4	4	4	4	4	4	4	4	4	40	1.58114	10
			5										5	0.447214	1
			5	5									10	0.632456	2
			5	5	5								15	0.774597	3
			5	5	5	5							20	0.894427	4
			5	5	5	5	5						25	1	5
			5	5	5	5	5	5					30	1.09545	6
			5	5	5	5	5	5	5				35	1.18322	7
			5	5	5	5	5	5	5	5			40	1.26491	8
			5	5	5	5	5	5	5	5	5		45	1.34164	9
			5	5	5	5	5	5	5	5	5	5	50	1.41421	10
			10										10	0.316228	1
			10	10									20	0.447214	2
			10	10	10								30	0.547723	3
			10	10	10	10							40	0.632456	4
			10	10	10	10	10						50	0.707107	5
			10	10	10	10	10	10					60	0.774597	6
			10	10	10	10	10	10	10				70	0.83666	7
			10	10	10	10	10	10	10	10			80	0.894427	8
			10	10	10	10	10	10	10	10	10		90	0.948683	9
			10	10	10	10	10	10	10	10	10	10	100	1	10
			100										100	0.1	1
			100	100									200	0.141421	2
			100	100	100								300	0.173205	3
			100	100	100	100							400	0.2	4
			100	100	100	100	100						500	0.223607	5
			100	100	100	100	100	100					600	0.244949	6
			100	100	100	100	100	100	100				700	0.264575	7
			100	100	100	100	100	100	100	100			800	0.282843	8
			100	100	100	100	100	100	100	100	100		900	0.3	9
			100	100	100	100	100	100	100	100	100	100	1000	0.316228	10

## Sheet: Margalef
Time	Date	Animal	Behaviour 1	Behaviour 2	Behaviour 3	Behaviour 4	Behaviour 5	Behaviour 6	Behaviour 7	Behaviour 8	Behaviour 9	Behaviour 10	total	Margalef	Number of behaviours seen (S)
10:00:00	2022-06-13	A	30	30									60	0.244239	2
10:00:00	2022-06-13	B	10	10	10	10	10	10					60	1.2212	6
10:00:00	2022-06-13	C	6	6	6	6	6	6	6	6	6	6	60	2.19815	10
													0	#NUM!	0
													0	#NUM!	0
													0	#NUM!	0
													0	#NUM!	0
													0	#NUM!	0
													0	#NUM!	0
													0	#NUM!	0
													0	#NUM!	0
													0	#NUM!	0
													0	#NUM!	0
													0	#NUM!	0
													0	#NUM!	0
													0	#NUM!	0
													0	#NUM!	0
													0	#NUM!	0
													0	#NUM!	0
													0	#NUM!	0
													0	#NUM!	0
													0	#NUM!	0
													0	#NUM!	0
													0	#NUM!	0
													0	#NUM!	0
													0	#NUM!	0
													0	#NUM!	0
													0	#NUM!	0
													0	#NUM!	0
													0	#NUM!	0
													0	#NUM!	0
													0	#NUM!	0
													0	#NUM!	0
													0	#NUM!	0
													0	#NUM!	0
													0	#NUM!	0
													0	#NUM!	0
													0	#NUM!	0
													0	#NUM!	0
													0	#NUM!	0
													0	#NUM!	0
													0	#NUM!	0
													0	#NUM!	0
													0	#NUM!	0
													0	#NUM!	0
													0	#NUM!	0
													0	#NUM!	0
													0	#NUM!	0
													0	#NUM!	0
													0	#NUM!	0
													0	#NUM!	0
													0	#NUM!	0
													0	#NUM!	0
													0	#NUM!	0
													0	#NUM!	0
													0	#NUM!	0
													0	#NUM!	0
													0	#NUM!	0
													0	#NUM!	0
													0	#NUM!	0
													0	#NUM!	0
													0	#NUM!	0
													0	#NUM!	0
													0	#NUM!	0
													0	#NUM!	0
													0	#NUM!	0
													0	#NUM!	0
													0	#NUM!	0
													0	#NUM!	0
													0	#NUM!	0
													0	#NUM!	0
													0	#NUM!	0
													0	#NUM!	0
													0	#NUM!	0
													0	#NUM!	0
													0	#NUM!	0
													0	#NUM!	0
													0	#NUM!	0
													0	#NUM!	0
													0	#NUM!	0
													0	#NUM!	0
													0	#NUM!	0
													0	#NUM!	0
													0	#NUM!	0
													0	#NUM!	0
													0	#NUM!	0
													0	#NUM!	0
													0	#NUM!	0
													0	#NUM!	0
													0	#NUM!	0
													0	#NUM!	0
													0	#NUM!	0
													0	#NUM!	0
													0	#NUM!	0
													0	#NUM!	0
													0	#NUM!	0
													0	#NUM!	0
													0	#NUM!	0
													0	#NUM!	0
													0	#NUM!	0
													0	#NUM!	0
													0	#NUM!	0
													0	#NUM!	0
													0	#NUM!	0
													0	#NUM!	0
													0	#NUM!	0
													0	#NUM!	0
													0	#NUM!	0
													0	#NUM!	0
													0	#NUM!	0
													0	#NUM!	0
													0	#NUM!	0
													0	#NUM!	0
													0	#NUM!	0
													0	#NUM!	0
													0	#NUM!	0
													0	#NUM!	0
													0	#NUM!	0
													0	#NUM!	0
													0	#NUM!	0
													0	#NUM!	0
													0	#NUM!	0
													0	#NUM!	0
													0	#NUM!	0
													0	#NUM!	0
													0	#NUM!	0
													0	#NUM!	0
													0	#NUM!	0
													0	#NUM!	0
													0	#NUM!	0
													0	#NUM!	0
													0	#NUM!	0
													0	#NUM!	0
													0	#NUM!	0
													0	#NUM!	0
													0	#NUM!	0
													0	#NUM!	0
													0	#NUM!	0
													0	#NUM!	0
													0	#NUM!	0
													0	#NUM!	0
													0	#NUM!	0
													0	#NUM!	0
													0	#NUM!	0
													0	#NUM!	0
													0	#NUM!	0
													0	#NUM!	0
													0	#NUM!	0
													0	#NUM!	0
													0	#NUM!	0
													0	#NUM!	0
													0	#NUM!	0
													0	#NUM!	0
													0	#NUM!	0
													0	#NUM!	0
													0	#NUM!	0
													0	#NUM!	0
													0	#NUM!	0
													0	#NUM!	0
													0	#NUM!	0
													0	#NUM!	0
													0	#NUM!	0
													0	#NUM!	0
													0	#NUM!	0
													0	#NUM!	0
													0	#NUM!	0
													0	#NUM!	0
													0	#NUM!	0
													0	#NUM!	0
													0	#NUM!	0
													0	#NUM!	0
													0	#NUM!	0
													0	#NUM!	0
													0	#NUM!	0
													0	#NUM!	0
													0	#NUM!	0
													0	#NUM!	0
													0	#NUM!	0
													0	#NUM!	0
													0	#NUM!	0
													0	#NUM!	0
													0	#NUM!	0
													0	#NUM!	0
													0	#NUM!	0
													0	#NUM!	0

## Sheet: Shannon-Wiener
Time	Date	Animal	Behaviour 1	Behaviour 2	Behaviour 3	Behaviour 4	Behaviour 5	Behaviour 6	Behaviour 7	Behaviour 8	Behaviour 9	Behaviour 10	total	H'		Pi	Behaviour 1	Behaviour 2	Behaviour 3	Behaviour 4	Behaviour 5	Behaviour 6	Behaviour 7	Behaviour 8	Behaviour 9	Behaviour 10		pilnpi	Behaviour 1	Behaviour 2	Behaviour 3	Behaviour 4	Behaviour 5	Behaviour 6	Behaviour 7	Behaviour 8	Behaviour 9	Behaviour 10
10:00:00	2022-06-13	A	30	30									60	0.693147			0.5	0.5	0	0	0	0	0	0	0	0			-0.346574	-0.346574	#NUM!	#NUM!	#NUM!	#NUM!	#NUM!	#NUM!	#NUM!	#NUM!
10:00:00	2022-06-13	B	10	10	10	10	10	10					60	1.79176			0.166667	0.166667	0.166667	0.166667	0.166667	0.166667	0	0	0	0			-0.298627	-0.298627	-0.298627	-0.298627	-0.298627	-0.298627	#NUM!	#NUM!	#NUM!	#NUM!
10:00:00	2022-06-13	C	6	6	6	6	6	6	6	6	6	6	60	2.30259			0.1	0.1	0.1	0.1	0.1	0.1	0.1	0.1	0.1	0.1			-0.230259	-0.230259	-0.230259	-0.230259	-0.230259	-0.230259	-0.230259	-0.230259	-0.230259	-0.230259
													0	#DIV/0!			#DIV/0!	#DIV/0!	#DIV/0!	#DIV/0!	#DIV/0!	#DIV/0!	#DIV/0!	#DIV/0!	#DIV/0!	#DIV/0!			#DIV/0!	#DIV/0!	#DIV/0!	#DIV/0!	#DIV/0!	#DIV/0!	#DIV/0!	#DIV/0!	#DIV/0!	#DIV/0!
													0	#DIV/0!			#DIV/0!	#DIV/0!	#DIV/0!	#DIV/0!	#DIV/0!	#DIV/0!	#DIV/0!	#DIV/0!	#DIV/0!	#DIV/0!			#DIV/0!	#DIV/0!	#DIV/0!	#DIV/0!	#DIV/0!	#DIV/0!	#DIV/0!	#DIV/0!	#DIV/0!	#DIV/0!
													0	#DIV/0!			#DIV/0!	#DIV/0!	#DIV/0!	#DIV/0!	#DIV/0!	#DIV/0!	#DIV/0!	#DIV/0!	#DIV/0!	#DIV/0!			#DIV/0!	#DIV/0!	#DIV/0!	#DIV/0!	#DIV/0!	#DIV/0!	#DIV/0!	#DIV/0!	#DIV/0!	#DIV/0!
													0	#DIV/0!			#DIV/0!	#DIV/0!	#DIV/0!	#DIV/0!	#DIV/0!	#DIV/0!	#DIV/0!	#DIV/0!	#DIV/0!	#DIV/0!			#DIV/0!	#DIV/0!	#DIV/0!	#DIV/0!	#DIV/0!	#DIV/0!	#DIV/0!	#DIV/0!	#DIV/0!	#DIV/0!
													0	#DIV/0!			#DIV/0!	#DIV/0!	#DIV/0!	#DIV/0!	#DIV/0!	#DIV/0!	#DIV/0!	#DIV/0!	#DIV/0!	#DIV/0!			#DIV/0!	#DIV/0!	#DIV/0!	#DIV/0!	#DIV/0!	#DIV/0!	#DIV/0!	#DIV/0!	#DIV/0!	#DIV/0!
													0	#DIV/0!			#DIV/0!	#DIV/0!	#DIV/0!	#DIV/0!	#DIV/0!	#DIV/0!	#DIV/0!	#DIV/0!	#DIV/0!	#DIV/0!			#DIV/0!	#DIV/0!	#DIV/0!	#DIV/0!	#DIV/0!	#DIV/0!	#DIV/0!	#DIV/0!	#DIV/0!	#DIV/0!
													0	#DIV/0!			#DIV/0!	#DIV/0!	#DIV/0!	#DIV/0!	#DIV/0!	#DIV/0!	#DIV/0!	#DIV/0!	#DIV/0!	#DIV/0!			#DIV/0!	#DIV/0!	#DIV/0!	#DIV/0!	#DIV/0!	#DIV/0!	#DIV/0!	#DIV/0!	#DIV/0!	#DIV/0!
													0	#DIV/0!			#DIV/0!	#DIV/0!	#DIV/0!	#DIV/0!	#DIV/0!	#DIV/0!	#DIV/0!	#DIV/0!	#DIV/0!	#DIV/0!			#DIV/0!	#DIV/0!	#DIV/0!	#DIV/0!	#DIV/0!	#DIV/0!	#DIV/0!	#DIV/0!	#DIV/0!	#DIV/0!
													0	#DIV/0!			#DIV/0!	#DIV/0!	#DIV/0!	#DIV/0!	#DIV/0!	#DIV/0!	#DIV/0!	#DIV/0!	#DIV/0!	#DIV/0!			#DIV/0!	#DIV/0!	#DIV/0!	#DIV/0!	#DIV/0!	#DIV/0!	#DIV/0!	#DIV/0!	#DIV/0!	#DIV/0!
													0	#DIV/0!			#DIV/0!	#DIV/0!	#DIV/0!	#DIV/0!	#DIV/0!	#DIV/0!	#DIV/0!	#DIV/0!	#DIV/0!	#DIV/0!			#DIV/0!	#DIV/0!	#DIV/0!	#DIV/0!	#DIV/0!	#DIV/0!	#DIV/0!	#DIV/0!	#DIV/0!	#DIV/0!
													0	#DIV/0!			#DIV/0!	#DIV/0!	#DIV/0!	#DIV/0!	#DIV/0!	#DIV/0!	#DIV/0!	#DIV/0!	#DIV/0!	#DIV/0!			#DIV/0!	#DIV/0!	#DIV/0!	#DIV/0!	#DIV/0!	#DIV/0!	#DIV/0!	#DIV/0!	#DIV/0!	#DIV/0!
													0	#DIV/0!			#DIV/0!	#DIV/0!	#DIV/0!	#DIV/0!	#DIV/0!	#DIV/0!	#DIV/0!	#DIV/0!	#DIV/0!	#DIV/0!			#DIV/0!	#DIV/0!	#DIV/0!	#DIV/0!	#DIV/0!	#DIV/0!	#DIV/0!	#DIV/0!	#DIV/0!	#DIV/0!
													0	#DIV/0!			#DIV/0!	#DIV/0!	#DIV/0!	#DIV/0!	#DIV/0!	#DIV/0!	#DIV/0!	#DIV/0!	#DIV/0!	#DIV/0!			#DIV/0!	#DIV/0!	#DIV/0!	#DIV/0!	#DIV/0!	#DIV/0!	#DIV/0!	#DIV/0!	#DIV/0!	#DIV/0!
													0	#DIV/0!			#DIV/0!	#DIV/0!	#DIV/0!	#DIV/0!	#DIV/0!	#DIV/0!	#DIV/0!	#DIV/0!	#DIV/0!	#DIV/0!			#DIV/0!	#DIV/0!	#DIV/0!	#DIV/0!	#DIV/0!	#DIV/0!	#DIV/0!	#DIV/0!	#DIV/0!	#DIV/0!
													0	#DIV/0!			#DIV/0!	#DIV/0!	#DIV/0!	#DIV/0!	#DIV/0!	#DIV/0!	#DIV/0!	#DIV/0!	#DIV/0!	#DIV/0!			#DIV/0!	#DIV/0!	#DIV/0!	#DIV/0!	#DIV/0!	#DIV/0!	#DIV/0!	#DIV/0!	#DIV/0!	#DIV/0!
													0	#DIV/0!			#DIV/0!	#DIV/0!	#DIV/0!	#DIV/0!	#DIV/0!	#DIV/0!	#DIV/0!	#DIV/0!	#DIV/0!	#DIV/0!			#DIV/0!	#DIV/0!	#DIV/0!	#DIV/0!	#DIV/0!	#DIV/0!	#DIV/0!	#DIV/0!	#DIV/0!	#DIV/0!
													0	#DIV/0!			#DIV/0!	#DIV/0!	#DIV/0!	#DIV/0!	#DIV/0!	#DIV/0!	#DIV/0!	#DIV/0!	#DIV/0!	#DIV/0!			#DIV/0!	#DIV/0!	#DIV/0!	#DIV/0!	#DIV/0!	#DIV/0!	#DIV/0!	#DIV/0!	#DIV/0!	#DIV/0!
													0	#DIV/0!			#DIV/0!	#DIV/0!	#DIV/0!	#DIV/0!	#DIV/0!	#DIV/0!	#DIV/0!	#DIV/0!	#DIV/0!	#DIV/0!			#DIV/0!	#DIV/0!	#DIV/0!	#DIV/0!	#DIV/0!	#DIV/0!	#DIV/0!	#DIV/0!	#DIV/0!	#DIV/0!
													0	#DIV/0!			#DIV/0!	#DIV/0!	#DIV/0!	#DIV/0!	#DIV/0!	#DIV/0!	#DIV/0!	#DIV/0!	#DIV/0!	#DIV/0!			#DIV/0!	#DIV/0!	#DIV/0!	#DIV/0!	#DIV/0!	#DIV/0!	#DIV/0!	#DIV/0!	#DIV/0!	#DIV/0!
													0	#DIV/0!			#DIV/0!	#DIV/0!	#DIV/0!	#DIV/0!	#DIV/0!	#DIV/0!	#DIV/0!	#DIV/0!	#DIV/0!	#DIV/0!			#DIV/0!	#DIV/0!	#DIV/0!	#DIV/0!	#DIV/0!	#DIV/0!	#DIV/0!	#DIV/0!	#DIV/0!	#DIV/0!
													0	#DIV/0!			#DIV/0!	#DIV/0!	#DIV/0!	#DIV/0!	#DIV/0!	#DIV/0!	#DIV/0!	#DIV/0!	#DIV/0!	#DIV/0!			#DIV/0!	#DIV/0!	#DIV/0!	#DIV/0!	#DIV/0!	#DIV/0!	#DIV/0!	#DIV/0!	#DIV/0!	#DIV/0!
													0	#DIV/0!			#DIV/0!	#DIV/0!	#DIV/0!	#DIV/0!	#DIV/0!	#DIV/0!	#DIV/0!	#DIV/0!	#DIV/0!	#DIV/0!			#DIV/0!	#DIV/0!	#DIV/0!	#DIV/0!	#DIV/0!	#DIV/0!	#DIV/0!	#DIV/0!	#DIV/0!	#DIV/0!
													0	#DIV/0!			#DIV/0!	#DIV/0!	#DIV/0!	#DIV/0!	#DIV/0!	#DIV/0!	#DIV/0!	#DIV/0!	#DIV/0!	#DIV/0!			#DIV/0!	#DIV/0!	#DIV/0!	#DIV/0!	#DIV/0!	#DIV/0!	#DIV/0!	#DIV/0!	#DIV/0!	#DIV/0!
													0	#DIV/0!			#DIV/0!	#DIV/0!	#DIV/0!	#DIV/0!	#DIV/0!	#DIV/0!	#DIV/0!	#DIV/0!	#DIV/0!	#DIV/0!			#DIV/0!	#DIV/0!	#DIV/0!	#DIV/0!	#DIV/0!	#DIV/0!	#DIV/0!	#DIV/0!	#DIV/0!	#DIV/0!
													0	#DIV/0!			#DIV/0!	#DIV/0!	#DIV/0!	#DIV/0!	#DIV/0!	#DIV/0!	#DIV/0!	#DIV/0!	#DIV/0!	#DIV/0!			#DIV/0!	#DIV/0!	#DIV/0!	#DIV/0!	#DIV/0!	#DIV/0!	#DIV/0!	#DIV/0!	#DIV/0!	#DIV/0!
													0	#DIV/0!			#DIV/0!	#DIV/0!	#DIV/0!	#DIV/0!	#DIV/0!	#DIV/0!	#DIV/0!	#DIV/0!	#DIV/0!	#DIV/0!			#DIV/0!	#DIV/0!	#DIV/0!	#DIV/0!	#DIV/0!	#DIV/0!	#DIV/0!	#DIV/0!	#DIV/0!	#DIV/0!
													0	#DIV/0!			#DIV/0!	#DIV/0!	#DIV/0!	#DIV/0!	#DIV/0!	#DIV/0!	#DIV/0!	#DIV/0!	#DIV/0!	#DIV/0!			#DIV/0!	#DIV/0!	#DIV/0!	#DIV/0!	#DIV/0!	#DIV/0!	#DIV/0!	#DIV/0!	#DIV/0!	#DIV/0!
													0	#DIV/0!			#DIV/0!	#DIV/0!	#DIV/0!	#DIV/0!	#DIV/0!	#DIV/0!	#DIV/0!	#DIV/0!	#DIV/0!	#DIV/0!			#DIV/0!	#DIV/0!	#DIV/0!	#DIV/0!	#DIV/0!	#DIV/0!	#DIV/0!	#DIV/0!	#DIV/0!	#DIV/0!
													0	#DIV/0!			#DIV/0!	#DIV/0!	#DIV/0!	#DIV/0!	#DIV/0!	#DIV/0!	#DIV/0!	#DIV/0!	#DIV/0!	#DIV/0!			#DIV/0!	#DIV/0!	#DIV/0!	#DIV/0!	#DIV/0!	#DIV/0!	#DIV/0!	#DIV/0!	#DIV/0!	#DIV/0!
													0	#DIV/0!			#DIV/0!	#DIV/0!	#DIV/0!	#DIV/0!	#DIV/0!	#DIV/0!	#DIV/0!	#DIV/0!	#DIV/0!	#DIV/0!			#DIV/0!	#DIV/0!	#DIV/0!	#DIV/0!	#DIV/0!	#DIV/0!	#DIV/0!	#DIV/0!	#DIV/0!	#DIV/0!
													0	#DIV/0!			#DIV/0!	#DIV/0!	#DIV/0!	#DIV/0!	#DIV/0!	#DIV/0!	#DIV/0!	#DIV/0!	#DIV/0!	#DIV/0!			#DIV/0!	#DIV/0!	#DIV/0!	#DIV/0!	#DIV/0!	#DIV/0!	#DIV/0!	#DIV/0!	#DIV/0!	#DIV/0!
													0	#DIV/0!			#DIV/0!	#DIV/0!	#DIV/0!	#DIV/0!	#DIV/0!	#DIV/0!	#DIV/0!	#DIV/0!	#DIV/0!	#DIV/0!			#DIV/0!	#DIV/0!	#DIV/0!	#DIV/0!	#DIV/0!	#DIV/0!	#DIV/0!	#DIV/0!	#DIV/0!	#DIV/0!
													0	#DIV/0!			#DIV/0!	#DIV/0!	#DIV/0!	#DIV/0!	#DIV/0!	#DIV/0!	#DIV/0!	#DIV/0!	#DIV/0!	#DIV/0!			#DIV/0!	#DIV/0!	#DIV/0!	#DIV/0!	#DIV/0!	#DIV/0!	#DIV/0!	#DIV/0!	#DIV/0!	#DIV/0!
													0	#DIV/0!			#DIV/0!	#DIV/0!	#DIV/0!	#DIV/0!	#DIV/0!	#DIV/0!	#DIV/0!	#DIV/0!	#DIV/0!	#DIV/0!			#DIV/0!	#DIV/0!	#DIV/0!	#DIV/0!	#DIV/0!	#DIV/0!	#DIV/0!	#DIV/0!	#DIV/0!	#DIV/0!
													0	#DIV/0!			#DIV/0!	#DIV/0!	#DIV/0!	#DIV/0!	#DIV/0!	#DIV/0!	#DIV/0!	#DIV/0!	#DIV/0!	#DIV/0!			#DIV/0!	#DIV/0!	#DIV/0!	#DIV/0!	#DIV/0!	#DIV/0!	#DIV/0!	#DIV/0!	#DIV/0!	#DIV/0!
													0	#DIV/0!			#DIV/0!	#DIV/0!	#DIV/0!	#DIV/0!	#DIV/0!	#DIV/0!	#DIV/0!	#DIV/0!	#DIV/0!	#DIV/0!			#DIV/0!	#DIV/0!	#DIV/0!	#DIV/0!	#DIV/0!	#DIV/0!	#DIV/0!	#DIV/0!	#DIV/0!	#DIV/0!
													0	#DIV/0!			#DIV/0!	#DIV/0!	#DIV/0!	#DIV/0!	#DIV/0!	#DIV/0!	#DIV/0!	#DIV/0!	#DIV/0!	#DIV/0!			#DIV/0!	#DIV/0!	#DIV/0!	#DIV/0!	#DIV/0!	#DIV/0!	#DIV/0!	#DIV/0!	#DIV/0!	#DIV/0!
													0	#DIV/0!			#DIV/0!	#DIV/0!	#DIV/0!	#DIV/0!	#DIV/0!	#DIV/0!	#DIV/0!	#DIV/0!	#DIV/0!	#DIV/0!			#DIV/0!	#DIV/0!	#DIV/0!	#DIV/0!	#DIV/0!	#DIV/0!	#DIV/0!	#DIV/0!	#DIV/0!	#DIV/0!
													0	#DIV/0!			#DIV/0!	#DIV/0!	#DIV/0!	#DIV/0!	#DIV/0!	#DIV/0!	#DIV/0!	#DIV/0!	#DIV/0!	#DIV/0!			#DIV/0!	#DIV/0!	#DIV/0!	#DIV/0!	#DIV/0!	#DIV/0!	#DIV/0!	#DIV/0!	#DIV/0!	#DIV/0!
													0	#DIV/0!			#DIV/0!	#DIV/0!	#DIV/0!	#DIV/0!	#DIV/0!	#DIV/0!	#DIV/0!	#DIV/0!	#DIV/0!	#DIV/0!			#DIV/0!	#DIV/0!	#DIV/0!	#DIV/0!	#DIV/0!	#DIV/0!	#DIV/0!	#DIV/0!	#DIV/0!	#DIV/0!
													0	#DIV/0!			#DIV/0!	#DIV/0!	#DIV/0!	#DIV/0!	#DIV/0!	#DIV/0!	#DIV/0!	#DIV/0!	#DIV/0!	#DIV/0!			#DIV/0!	#DIV/0!	#DIV/0!	#DIV/0!	#DIV/0!	#DIV/0!	#DIV/0!	#DIV/0!	#DIV/0!	#DIV/0!
													0	#DIV/0!			#DIV/0!	#DIV/0!	#DIV/0!	#DIV/0!	#DIV/0!	#DIV/0!	#DIV/0!	#DIV/0!	#DIV/0!	#DIV/0!			#DIV/0!	#DIV/0!	#DIV/0!	#DIV/0!	#DIV/0!	#DIV/0!	#DIV/0!	#DIV/0!	#DIV/0!	#DIV/0!
													0	#DIV/0!			#DIV/0!	#DIV/0!	#DIV/0!	#DIV/0!	#DIV/0!	#DIV/0!	#DIV/0!	#DIV/0!	#DIV/0!	#DIV/0!			#DIV/0!	#DIV/0!	#DIV/0!	#DIV/0!	#DIV/0!	#DIV/0!	#DIV/0!	#DIV/0!	#DIV/0!	#DIV/0!
													0	#DIV/0!			#DIV/0!	#DIV/0!	#DIV/0!	#DIV/0!	#DIV/0!	#DIV/0!	#DIV/0!	#DIV/0!	#DIV/0!	#DIV/0!			#DIV/0!	#DIV/0!	#DIV/0!	#DIV/0!	#DIV/0!	#DIV/0!	#DIV/0!	#DIV/0!	#DIV/0!	#DIV/0!
													0	#DIV/0!			#DIV/0!	#DIV/0!	#DIV/0!	#DIV/0!	#DIV/0!	#DIV/0!	#DIV/0!	#DIV/0!	#DIV/0!	#DIV/0!			#DIV/0!	#DIV/0!	#DIV/0!	#DIV/0!	#DIV/0!	#DIV/0!	#DIV/0!	#DIV/0!	#DIV/0!	#DIV/0!
													0	#DIV/0!			#DIV/0!	#DIV/0!	#DIV/0!	#DIV/0!	#DIV/0!	#DIV/0!	#DIV/0!	#DIV/0!	#DIV/0!	#DIV/0!			#DIV/0!	#DIV/0!	#DIV/0!	#DIV/0!	#DIV/0!	#DIV/0!	#DIV/0!	#DIV/0!	#DIV/0!	#DIV/0!
													0	#DIV/0!			#DIV/0!	#DIV/0!	#DIV/0!	#DIV/0!	#DIV/0!	#DIV/0!	#DIV/0!	#DIV/0!	#DIV/0!	#DIV/0!			#DIV/0!	#DIV/0!	#DIV/0!	#DIV/0!	#DIV/0!	#DIV/0!	#DIV/0!	#DIV/0!	#DIV/0!	#DIV/0!
													0	#DIV/0!			#DIV/0!	#DIV/0!	#DIV/0!	#DIV/0!	#DIV/0!	#DIV/0!	#DIV/0!	#DIV/0!	#DIV/0!	#DIV/0!			#DIV/0!	#DIV/0!	#DIV/0!	#DIV/0!	#DIV/0!	#DIV/0!	#DIV/0!	#DIV/0!	#DIV/0!	#DIV/0!
													0	#DIV/0!			#DIV/0!	#DIV/0!	#DIV/0!	#DIV/0!	#DIV/0!	#DIV/0!	#DIV/0!	#DIV/0!	#DIV/0!	#DIV/0!			#DIV/0!	#DIV/0!	#DIV/0!	#DIV/0!	#DIV/0!	#DIV/0!	#DIV/0!	#DIV/0!	#DIV/0!	#DIV/0!
													0	#DIV/0!			#DIV/0!	#DIV/0!	#DIV/0!	#DIV/0!	#DIV/0!	#DIV/0!	#DIV/0!	#DIV/0!	#DIV/0!	#DIV/0!			#DIV/0!	#DIV/0!	#DIV/0!	#DIV/0!	#DIV/0!	#DIV/0!	#DIV/0!	#DIV/0!	#DIV/0!	#DIV/0!
													0	#DIV/0!			#DIV/0!	#DIV/0!	#DIV/0!	#DIV/0!	#DIV/0!	#DIV/0!	#DIV/0!	#DIV/0!	#DIV/0!	#DIV/0!			#DIV/0!	#DIV/0!	#DIV/0!	#DIV/0!	#DIV/0!	#DIV/0!	#DIV/0!	#DIV/0!	#DIV/0!	#DIV/0!
													0	#DIV/0!			#DIV/0!	#DIV/0!	#DIV/0!	#DIV/0!	#DIV/0!	#DIV/0!	#DIV/0!	#DIV/0!	#DIV/0!	#DIV/0!			#DIV/0!	#DIV/0!	#DIV/0!	#DIV/0!	#DIV/0!	#DIV/0!	#DIV/0!	#DIV/0!	#DIV/0!	#DIV/0!
													0	#DIV/0!			#DIV/0!	#DIV/0!	#DIV/0!	#DIV/0!	#DIV/0!	#DIV/0!	#DIV/0!	#DIV/0!	#DIV/0!	#DIV/0!			#DIV/0!	#DIV/0!	#DIV/0!	#DIV/0!	#DIV/0!	#DIV/0!	#DIV/0!	#DIV/0!	#DIV/0!	#DIV/0!
													0	#DIV/0!			#DIV/0!	#DIV/0!	#DIV/0!	#DIV/0!	#DIV/0!	#DIV/0!	#DIV/0!	#DIV/0!	#DIV/0!	#DIV/0!			#DIV/0!	#DIV/0!	#DIV/0!	#DIV/0!	#DIV/0!	#DIV/0!	#DIV/0!	#DIV/0!	#DIV/0!	#DIV/0!
													0	#DIV/0!			#DIV/0!	#DIV/0!	#DIV/0!	#DIV/0!	#DIV/0!	#DIV/0!	#DIV/0!	#DIV/0!	#DIV/0!	#DIV/0!			#DIV/0!	#DIV/0!	#DIV/0!	#DIV/0!	#DIV/0!	#DIV/0!	#DIV/0!	#DIV/0!	#DIV/0!	#DIV/0!
													0	#DIV/0!			#DIV/0!	#DIV/0!	#DIV/0!	#DIV/0!	#DIV/0!	#DIV/0!	#DIV/0!	#DIV/0!	#DIV/0!	#DIV/0!			#DIV/0!	#DIV/0!	#DIV/0!	#DIV/0!	#DIV/0!	#DIV/0!	#DIV/0!	#DIV/0!	#DIV/0!	#DIV/0!
													0	#DIV/0!			#DIV/0!	#DIV/0!	#DIV/0!	#DIV/0!	#DIV/0!	#DIV/0!	#DIV/0!	#DIV/0!	#DIV/0!	#DIV/0!			#DIV/0!	#DIV/0!	#DIV/0!	#DIV/0!	#DIV/0!	#DIV/0!	#DIV/0!	#DIV/0!	#DIV/0!	#DIV/0!
													0	#DIV/0!			#DIV/0!	#DIV/0!	#DIV/0!	#DIV/0!	#DIV/0!	#DIV/0!	#DIV/0!	#DIV/0!	#DIV/0!	#DIV/0!			#DIV/0!	#DIV/0!	#DIV/0!	#DIV/0!	#DIV/0!	#DIV/0!	#DIV/0!	#DIV/0!	#DIV/0!	#DIV/0!
													0	#DIV/0!			#DIV/0!	#DIV/0!	#DIV/0!	#DIV/0!	#DIV/0!	#DIV/0!	#DIV/0!	#DIV/0!	#DIV/0!	#DIV/0!			#DIV/0!	#DIV/0!	#DIV/0!	#DIV/0!	#DIV/0!	#DIV/0!	#DIV/0!	#DIV/0!	#DIV/0!	#DIV/0!
													0	#DIV/0!			#DIV/0!	#DIV/0!	#DIV/0!	#DIV/0!	#DIV/0!	#DIV/0!	#DIV/0!	#DIV/0!	#DIV/0!	#DIV/0!			#DIV/0!	#DIV/0!	#DIV/0!	#DIV/0!	#DIV/0!	#DIV/0!	#DIV/0!	#DIV/0!	#DIV/0!	#DIV/0!
													0	#DIV/0!			#DIV/0!	#DIV/0!	#DIV/0!	#DIV/0!	#DIV/0!	#DIV/0!	#DIV/0!	#DIV/0!	#DIV/0!	#DIV/0!			#DIV/0!	#DIV/0!	#DIV/0!	#DIV/0!	#DIV/0!	#DIV/0!	#DIV/0!	#DIV/0!	#DIV/0!	#DIV/0!
													0	#DIV/0!			#DIV/0!	#DIV/0!	#DIV/0!	#DIV/0!	#DIV/0!	#DIV/0!	#DIV/0!	#DIV/0!	#DIV/0!	#DIV/0!			#DIV/0!	#DIV/0!	#DIV/0!	#DIV/0!	#DIV/0!	#DIV/0!	#DIV/0!	#DIV/0!	#DIV/0!	#DIV/0!
													0	#DIV/0!			#DIV/0!	#DIV/0!	#DIV/0!	#DIV/0!	#DIV/0!	#DIV/0!	#DIV/0!	#DIV/0!	#DIV/0!	#DIV/0!			#DIV/0!	#DIV/0!	#DIV/0!	#DIV/0!	#DIV/0!	#DIV/0!	#DIV/0!	#DIV/0!	#DIV/0!	#DIV/0!
													0	#DIV/0!			#DIV/0!	#DIV/0!	#DIV/0!	#DIV/0!	#DIV/0!	#DIV/0!	#DIV/0!	#DIV/0!	#DIV/0!	#DIV/0!			#DIV/0!	#DIV/0!	#DIV/0!	#DIV/0!	#DIV/0!	#DIV/0!	#DIV/0!	#DIV/0!	#DIV/0!	#DIV/0!
													0	#DIV/0!			#DIV/0!	#DIV/0!	#DIV/0!	#DIV/0!	#DIV/0!	#DIV/0!	#DIV/0!	#DIV/0!	#DIV/0!	#DIV/0!			#DIV/0!	#DIV/0!	#DIV/0!	#DIV/0!	#DIV/0!	#DIV/0!	#DIV/0!	#DIV/0!	#DIV/0!	#DIV/0!
													0	#DIV/0!			#DIV/0!	#DIV/0!	#DIV/0!	#DIV/0!	#DIV/0!	#DIV/0!	#DIV/0!	#DIV/0!	#DIV/0!	#DIV/0!			#DIV/0!	#DIV/0!	#DIV/0!	#DIV/0!	#DIV/0!	#DIV/0!	#DIV/0!	#DIV/0!	#DIV/0!	#DIV/0!
													0	#DIV/0!			#DIV/0!	#DIV/0!	#DIV/0!	#DIV/0!	#DIV/0!	#DIV/0!	#DIV/0!	#DIV/0!	#DIV/0!	#DIV/0!			#DIV/0!	#DIV/0!	#DIV/0!	#DIV/0!	#DIV/0!	#DIV/0!	#DIV/0!	#DIV/0!	#DIV/0!	#DIV/0!
													0	#DIV/0!			#DIV/0!	#DIV/0!	#DIV/0!	#DIV/0!	#DIV/0!	#DIV/0!	#DIV/0!	#DIV/0!	#DIV/0!	#DIV/0!			#DIV/0!	#DIV/0!	#DIV/0!	#DIV/0!	#DIV/0!	#DIV/0!	#DIV/0!	#DIV/0!	#DIV/0!	#DIV/0!
													0	#DIV/0!			#DIV/0!	#DIV/0!	#DIV/0!	#DIV/0!	#DIV/0!	#DIV/0!	#DIV/0!	#DIV/0!	#DIV/0!	#DIV/0!			#DIV/0!	#DIV/0!	#DIV/0!	#DIV/0!	#DIV/0!	#DIV/0!	#DIV/0!	#DIV/0!	#DIV/0!	#DIV/0!
													0	#DIV/0!			#DIV/0!	#DIV/0!	#DIV/0!	#DIV/0!	#DIV/0!	#DIV/0!	#DIV/0!	#DIV/0!	#DIV/0!	#DIV/0!			#DIV/0!	#DIV/0!	#DIV/0!	#DIV/0!	#DIV/0!	#DIV/0!	#DIV/0!	#DIV/0!	#DIV/0!	#DIV/0!
													0	#DIV/0!			#DIV/0!	#DIV/0!	#DIV/0!	#DIV/0!	#DIV/0!	#DIV/0!	#DIV/0!	#DIV/0!	#DIV/0!	#DIV/0!			#DIV/0!	#DIV/0!	#DIV/0!	#DIV/0!	#DIV/0!	#DIV/0!	#DIV/0!	#DIV/0!	#DIV/0!	#DIV/0!
													0	#DIV/0!			#DIV/0!	#DIV/0!	#DIV/0!	#DIV/0!	#DIV/0!	#DIV/0!	#DIV/0!	#DIV/0!	#DIV/0!	#DIV/0!			#DIV/0!	#DIV/0!	#DIV/0!	#DIV/0!	#DIV/0!	#DIV/0!	#DIV/0!	#DIV/0!	#DIV/0!	#DIV/0!
													0	#DIV/0!			#DIV/0!	#DIV/0!	#DIV/0!	#DIV/0!	#DIV/0!	#DIV/0!	#DIV/0!	#DIV/0!	#DIV/0!	#DIV/0!			#DIV/0!	#DIV/0!	#DIV/0!	#DIV/0!	#DIV/0!	#DIV/0!	#DIV/0!	#DIV/0!	#DIV/0!	#DIV/0!
													0	#DIV/0!			#DIV/0!	#DIV/0!	#DIV/0!	#DIV/0!	#DIV/0!	#DIV/0!	#DIV/0!	#DIV/0!	#DIV/0!	#DIV/0!			#DIV/0!	#DIV/0!	#DIV/0!	#DIV/0!	#DIV/0!	#DIV/0!	#DIV/0!	#DIV/0!	#DIV/0!	#DIV/0!
													0	#DIV/0!			#DIV/0!	#DIV/0!	#DIV/0!	#DIV/0!	#DIV/0!	#DIV/0!	#DIV/0!	#DIV/0!	#DIV/0!	#DIV/0!			#DIV/0!	#DIV/0!	#DIV/0!	#DIV/0!	#DIV/0!	#DIV/0!	#DIV/0!	#DIV/0!	#DIV/0!	#DIV/0!
													0	#DIV/0!			#DIV/0!	#DIV/0!	#DIV/0!	#DIV/0!	#DIV/0!	#DIV/0!	#DIV/0!	#DIV/0!	#DIV/0!	#DIV/0!			#DIV/0!	#DIV/0!	#DIV/0!	#DIV/0!	#DIV/0!	#DIV/0!	#DIV/0!	#DIV/0!	#DIV/0!	#DIV/0!
													0	#DIV/0!			#DIV/0!	#DIV/0!	#DIV/0!	#DIV/0!	#DIV/0!	#DIV/0!	#DIV/0!	#DIV/0!	#DIV/0!	#DIV/0!			#DIV/0!	#DIV/0!	#DIV/0!	#DIV/0!	#DIV/0!	#DIV/0!	#DIV/0!	#DIV/0!	#DIV/0!	#DIV/0!
													0	#DIV/0!			#DIV/0!	#DIV/0!	#DIV/0!	#DIV/0!	#DIV/0!	#DIV/0!	#DIV/0!	#DIV/0!	#DIV/0!	#DIV/0!			#DIV/0!	#DIV/0!	#DIV/0!	#DIV/0!	#DIV/0!	#DIV/0!	#DIV/0!	#DIV/0!	#DIV/0!	#DIV/0!
													0	#DIV/0!			#DIV/0!	#DIV/0!	#DIV/0!	#DIV/0!	#DIV/0!	#DIV/0!	#DIV/0!	#DIV/0!	#DIV/0!	#DIV/0!			#DIV/0!	#DIV/0!	#DIV/0!	#DIV/0!	#DIV/0!	#DIV/0!	#DIV/0!	#DIV/0!	#DIV/0!	#DIV/0!
													0	#DIV/0!			#DIV/0!	#DIV/0!	#DIV/0!	#DIV/0!	#DIV/0!	#DIV/0!	#DIV/0!	#DIV/0!	#DIV/0!	#DIV/0!			#DIV/0!	#DIV/0!	#DIV/0!	#DIV/0!	#DIV/0!	#DIV/0!	#DIV/0!	#DIV/0!	#DIV/0!	#DIV/0!
													0	#DIV/0!			#DIV/0!	#DIV/0!	#DIV/0!	#DIV/0!	#DIV/0!	#DIV/0!	#DIV/0!	#DIV/0!	#DIV/0!	#DIV/0!			#DIV/0!	#DIV/0!	#DIV/0!	#DIV/0!	#DIV/0!	#DIV/0!	#DIV/0!	#DIV/0!	#DIV/0!	#DIV/0!
													0	#DIV/0!			#DIV/0!	#DIV/0!	#DIV/0!	#DIV/0!	#DIV/0!	#DIV/0!	#DIV/0!	#DIV/0!	#DIV/0!	#DIV/0!			#DIV/0!	#DIV/0!	#DIV/0!	#DIV/0!	#DIV/0!	#DIV/0!	#DIV/0!	#DIV/0!	#DIV/0!	#DIV/0!
													0	#DIV/0!			#DIV/0!	#DIV/0!	#DIV/0!	#DIV/0!	#DIV/0!	#DIV/0!	#DIV/0!	#DIV/0!	#DIV/0!	#DIV/0!			#DIV/0!	#DIV/0!	#DIV/0!	#DIV/0!	#DIV/0!	#DIV/0!	#DIV/0!	#DIV/0!	#DIV/0!	#DIV/0!
													0	#DIV/0!			#DIV/0!	#DIV/0!	#DIV/0!	#DIV/0!	#DIV/0!	#DIV/0!	#DIV/0!	#DIV/0!	#DIV/0!	#DIV/0!			#DIV/0!	#DIV/0!	#DIV/0!	#DIV/0!	#DIV/0!	#DIV/0!	#DIV/0!	#DIV/0!	#DIV/0!	#DIV/0!
													0	#DIV/0!			#DIV/0!	#DIV/0!	#DIV/0!	#DIV/0!	#DIV/0!	#DIV/0!	#DIV/0!	#DIV/0!	#DIV/0!	#DIV/0!			#DIV/0!	#DIV/0!	#DIV/0!	#DIV/0!	#DIV/0!	#DIV/0!	#DIV/0!	#DIV/0!	#DIV/0!	#DIV/0!
													0	#DIV/0!			#DIV/0!	#DIV/0!	#DIV/0!	#DIV/0!	#DIV/0!	#DIV/0!	#DIV/0!	#DIV/0!	#DIV/0!	#DIV/0!			#DIV/0!	#DIV/0!	#DIV/0!	#DIV/0!	#DIV/0!	#DIV/0!	#DIV/0!	#DIV/0!	#DIV/0!	#DIV/0!
													0	#DIV/0!			#DIV/0!	#DIV/0!	#DIV/0!	#DIV/0!	#DIV/0!	#DIV/0!	#DIV/0!	#DIV/0!	#DIV/0!	#DIV/0!			#DIV/0!	#DIV/0!	#DIV/0!	#DIV/0!	#DIV/0!	#DIV/0!	#DIV/0!	#DIV/0!	#DIV/0!	#DIV/0!
													0	#DIV/0!			#DIV/0!	#DIV/0!	#DIV/0!	#DIV/0!	#DIV/0!	#DIV/0!	#DIV/0!	#DIV/0!	#DIV/0!	#DIV/0!			#DIV/0!	#DIV/0!	#DIV/0!	#DIV/0!	#DIV/0!	#DIV/0!	#DIV/0!	#DIV/0!	#DIV/0!	#DIV/0!
													0	#DIV/0!			#DIV/0!	#DIV/0!	#DIV/0!	#DIV/0!	#DIV/0!	#DIV/0!	#DIV/0!	#DIV/0!	#DIV/0!	#DIV/0!			#DIV/0!	#DIV/0!	#DIV/0!	#DIV/0!	#DIV/0!	#DIV/0!	#DIV/0!	#DIV/0!	#DIV/0!	#DIV/0!
													0	#DIV/0!			#DIV/0!	#DIV/0!	#DIV/0!	#DIV/0!	#DIV/0!	#DIV/0!	#DIV/0!	#DIV/0!	#DIV/0!	#DIV/0!			#DIV/0!	#DIV/0!	#DIV/0!	#DIV/0!	#DIV/0!	#DIV/0!	#DIV/0!	#DIV/0!	#DIV/0!	#DIV/0!
													0	#DIV/0!			#DIV/0!	#DIV/0!	#DIV/0!	#DIV/0!	#DIV/0!	#DIV/0!	#DIV/0!	#DIV/0!	#DIV/0!	#DIV/0!			#DIV/0!	#DIV/0!	#DIV/0!	#DIV/0!	#DIV/0!	#DIV/0!	#DIV/0!	#DIV/0!	#DIV/0!	#DIV/0!
													0	#DIV/0!			#DIV/0!	#DIV/0!	#DIV/0!	#DIV/0!	#DIV/0!	#DIV/0!	#DIV/0!	#DIV/0!	#DIV/0!	#DIV/0!			#DIV/0!	#DIV/0!	#DIV/0!	#DIV/0!	#DIV/0!	#DIV/0!	#DIV/0!	#DIV/0!	#DIV/0!	#DIV/0!
													0	#DIV/0!			#DIV/0!	#DIV/0!	#DIV/0!	#DIV/0!	#DIV/0!	#DIV/0!	#DIV/0!	#DIV/0!	#DIV/0!	#DIV/0!			#DIV/0!	#DIV/0!	#DIV/0!	#DIV/0!	#DIV/0!	#DIV/0!	#DIV/0!	#DIV/0!	#DIV/0!	#DIV/0!
													0	#DIV/0!			#DIV/0!	#DIV/0!	#DIV/0!	#DIV/0!	#DIV/0!	#DIV/0!	#DIV/0!	#DIV/0!	#DIV/0!	#DIV/0!			#DIV/0!	#DIV/0!	#DIV/0!	#DIV/0!	#DIV/0!	#DIV/0!	#DIV/0!	#DIV/0!	#DIV/0!	#DIV/0!
													0	#DIV/0!			#DIV/0!	#DIV/0!	#DIV/0!	#DIV/0!	#DIV/0!	#DIV/0!	#DIV/0!	#DIV/0!	#DIV/0!	#DIV/0!			#DIV/0!	#DIV/0!	#DIV/0!	#DIV/0!	#DIV/0!	#DIV/0!	#DIV/0!	#DIV/0!	#DIV/0!	#DIV/0!
													0	#DIV/0!			#DIV/0!	#DIV/0!	#DIV/0!	#DIV/0!	#DIV/0!	#DIV/0!	#DIV/0!	#DIV/0!	#DIV/0!	#DIV/0!			#DIV/0!	#DIV/0!	#DIV/0!	#DIV/0!	#DIV/0!	#DIV/0!	#DIV/0!	#DIV/0!	#DIV/0!	#DIV/0!
													0	#DIV/0!			#DIV/0!	#DIV/0!	#DIV/0!	#DIV/0!	#DIV/0!	#DIV/0!	#DIV/0!	#DIV/0!	#DIV/0!	#DIV/0!			#DIV/0!	#DIV/0!	#DIV/0!	#DIV/0!	#DIV/0!	#DIV/0!	#DIV/0!	#DIV/0!	#DIV/0!	#DIV/0!
													0	#DIV/0!			#DIV/0!	#DIV/0!	#DIV/0!	#DIV/0!	#DIV/0!	#DIV/0!	#DIV/0!	#DIV/0!	#DIV/0!	#DIV/0!			#DIV/0!	#DIV/0!	#DIV/0!	#DIV/0!	#DIV/0!	#DIV/0!	#DIV/0!	#DIV/0!	#DIV/0!	#DIV/0!
													0	#DIV/0!			#DIV/0!	#DIV/0!	#DIV/0!	#DIV/0!	#DIV/0!	#DIV/0!	#DIV/0!	#DIV/0!	#DIV/0!	#DIV/0!			#DIV/0!	#DIV/0!	#DIV/0!	#DIV/0!	#DIV/0!	#DIV/0!	#DIV/0!	#DIV/0!	#DIV/0!	#DIV/0!
													0	#DIV/0!			#DIV/0!	#DIV/0!	#DIV/0!	#DIV/0!	#DIV/0!	#DIV/0!	#DIV/0!	#DIV/0!	#DIV/0!	#DIV/0!			#DIV/0!	#DIV/0!	#DIV/0!	#DIV/0!	#DIV/0!	#DIV/0!	#DIV/0!	#DIV/0!	#DIV/0!	#DIV/0!
													0	#DIV/0!			#DIV/0!	#DIV/0!	#DIV/0!	#DIV/0!	#DIV/0!	#DIV/0!	#DIV/0!	#DIV/0!	#DIV/0!	#DIV/0!			#DIV/0!	#DIV/0!	#DIV/0!	#DIV/0!	#DIV/0!	#DIV/0!	#DIV/0!	#DIV/0!	#DIV/0!	#DIV/0!
													0	#DIV/0!			#DIV/0!	#DIV/0!	#DIV/0!	#DIV/0!	#DIV/0!	#DIV/0!	#DIV/0!	#DIV/0!	#DIV/0!	#DIV/0!			#DIV/0!	#DIV/0!	#DIV/0!	#DIV/0!	#DIV/0!	#DIV/0!	#DIV/0!	#DIV/0!	#DIV/0!	#DIV/0!
													0	#DIV/0!			#DIV/0!	#DIV/0!	#DIV/0!	#DIV/0!	#DIV/0!	#DIV/0!	#DIV/0!	#DIV/0!	#DIV/0!	#DIV/0!			#DIV/0!	#DIV/0!	#DIV/0!	#DIV/0!	#DIV/0!	#DIV/0!	#DIV/0!	#DIV/0!	#DIV/0!	#DIV/0!
													0	#DIV/0!			#DIV/0!	#DIV/0!	#DIV/0!	#DIV/0!	#DIV/0!	#DIV/0!	#DIV/0!	#DIV/0!	#DIV/0!	#DIV/0!			#DIV/0!	#DIV/0!	#DIV/0!	#DIV/0!	#DIV/0!	#DIV/0!	#DIV/0!	#DIV/0!	#DIV/0!	#DIV/0!
													0	#DIV/0!			#DIV/0!	#DIV/0!	#DIV/0!	#DIV/0!	#DIV/0!	#DIV/0!	#DIV/0!	#DIV/0!	#DIV/0!	#DIV/0!			#DIV/0!	#DIV/0!	#DIV/0!	#DIV/0!	#DIV/0!	#DIV/0!	#DIV/0!	#DIV/0!	#DIV/0!	#DIV/0!
													0	#DIV/0!			#DIV/0!	#DIV/0!	#DIV/0!	#DIV/0!	#DIV/0!	#DIV/0!	#DIV/0!	#DIV/0!	#DIV/0!	#DIV/0!			#DIV/0!	#DIV/0!	#DIV/0!	#DIV/0!	#DIV/0!	#DIV/0!	#DIV/0!	#DIV/0!	#DIV/0!	#DIV/0!
													0	#DIV/0!			#DIV/0!	#DIV/0!	#DIV/0!	#DIV/0!	#DIV/0!	#DIV/0!	#DIV/0!	#DIV/0!	#DIV/0!	#DIV/0!			#DIV/0!	#DIV/0!	#DIV/0!	#DIV/0!	#DIV/0!	#DIV/0!	#DIV/0!	#DIV/0!	#DIV/0!	#DIV/0!
													0	#DIV/0!			#DIV/0!	#DIV/0!	#DIV/0!	#DIV/0!	#DIV/0!	#DIV/0!	#DIV/0!	#DIV/0!	#DIV/0!	#DIV/0!			#DIV/0!	#DIV/0!	#DIV/0!	#DIV/0!	#DIV/0!	#DIV/0!	#DIV/0!	#DIV/0!	#DIV/0!	#DIV/0!
													0	#DIV/0!			#DIV/0!	#DIV/0!	#DIV/0!	#DIV/0!	#DIV/0!	#DIV/0!	#DIV/0!	#DIV/0!	#DIV/0!	#DIV/0!			#DIV/0!	#DIV/0!	#DIV/0!	#DIV/0!	#DIV/0!	#DIV/0!	#DIV/0!	#DIV/0!	#DIV/0!	#DIV/0!
													0	#DIV/0!			#DIV/0!	#DIV/0!	#DIV/0!	#DIV/0!	#DIV/0!	#DIV/0!	#DIV/0!	#DIV/0!	#DIV/0!	#DIV/0!			#DIV/0!	#DIV/0!	#DIV/0!	#DIV/0!	#DIV/0!	#DIV/0!	#DIV/0!	#DIV/0!	#DIV/0!	#DIV/0!
													0	#DIV/0!			#DIV/0!	#DIV/0!	#DIV/0!	#DIV/0!	#DIV/0!	#DIV/0!	#DIV/0!	#DIV/0!	#DIV/0!	#DIV/0!			#DIV/0!	#DIV/0!	#DIV/0!	#DIV/0!	#DIV/0!	#DIV/0!	#DIV/0!	#DIV/0!	#DIV/0!	#DIV/0!
													0	#DIV/0!			#DIV/0!	#DIV/0!	#DIV/0!	#DIV/0!	#DIV/0!	#DIV/0!	#DIV/0!	#DIV/0!	#DIV/0!	#DIV/0!			#DIV/0!	#DIV/0!	#DIV/0!	#DIV/0!	#DIV/0!	#DIV/0!	#DIV/0!	#DIV/0!	#DIV/0!	#DIV/0!
													0	#DIV/0!			#DIV/0!	#DIV/0!	#DIV/0!	#DIV/0!	#DIV/0!	#DIV/0!	#DIV/0!	#DIV/0!	#DIV/0!	#DIV/0!			#DIV/0!	#DIV/0!	#DIV/0!	#DIV/0!	#DIV/0!	#DIV/0!	#DIV/0!	#DIV/0!	#DIV/0!	#DIV/0!
													0	#DIV/0!			#DIV/0!	#DIV/0!	#DIV/0!	#DIV/0!	#DIV/0!	#DIV/0!	#DIV/0!	#DIV/0!	#DIV/0!	#DIV/0!			#DIV/0!	#DIV/0!	#DIV/0!	#DIV/0!	#DIV/0!	#DIV/0!	#DIV/0!	#DIV/0!	#DIV/0!	#DIV/0!
													0	#DIV/0!			#DIV/0!	#DIV/0!	#DIV/0!	#DIV/0!	#DIV/0!	#DIV/0!	#DIV/0!	#DIV/0!	#DIV/0!	#DIV/0!			#DIV/0!	#DIV/0!	#DIV/0!	#DIV/0!	#DIV/0!	#DIV/0!	#DIV/0!	#DIV/0!	#DIV/0!	#DIV/0!
													0	#DIV/0!			#DIV/0!	#DIV/0!	#DIV/0!	#DIV/0!	#DIV/0!	#DIV/0!	#DIV/0!	#DIV/0!	#DIV/0!	#DIV/0!			#DIV/0!	#DIV/0!	#DIV/0!	#DIV/0!	#DIV/0!	#DIV/0!	#DIV/0!	#DIV/0!	#DIV/0!	#DIV/0!
													0	#DIV/0!			#DIV/0!	#DIV/0!	#DIV/0!	#DIV/0!	#DIV/0!	#DIV/0!	#DIV/0!	#DIV/0!	#DIV/0!	#DIV/0!			#DIV/0!	#DIV/0!	#DIV/0!	#DIV/0!	#DIV/0!	#DIV/0!	#DIV/0!	#DIV/0!	#DIV/0!	#DIV/0!
													0	#DIV/0!			#DIV/0!	#DIV/0!	#DIV/0!	#DIV/0!	#DIV/0!	#DIV/0!	#DIV/0!	#DIV/0!	#DIV/0!	#DIV/0!			#DIV/0!	#DIV/0!	#DIV/0!	#DIV/0!	#DIV/0!	#DIV/0!	#DIV/0!	#DIV/0!	#DIV/0!	#DIV/0!
													0	#DIV/0!			#DIV/0!	#DIV/0!	#DIV/0!	#DIV/0!	#DIV/0!	#DIV/0!	#DIV/0!	#DIV/0!	#DIV/0!	#DIV/0!			#DIV/0!	#DIV/0!	#DIV/0!	#DIV/0!	#DIV/0!	#DIV/0!	#DIV/0!	#DIV/0!	#DIV/0!	#DIV/0!
													0	#DIV/0!			#DIV/0!	#DIV/0!	#DIV/0!	#DIV/0!	#DIV/0!	#DIV/0!	#DIV/0!	#DIV/0!	#DIV/0!	#DIV/0!			#DIV/0!	#DIV/0!	#DIV/0!	#DIV/0!	#DIV/0!	#DIV/0!	#DIV/0!	#DIV/0!	#DIV/0!	#DIV/0!
													0	#DIV/0!			#DIV/0!	#DIV/0!	#DIV/0!	#DIV/0!	#DIV/0!	#DIV/0!	#DIV/0!	#DIV/0!	#DIV/0!	#DIV/0!			#DIV/0!	#DIV/0!	#DIV/0!	#DIV/0!	#DIV/0!	#DIV/0!	#DIV/0!	#DIV/0!	#DIV/0!	#DIV/0!
													0	#DIV/0!			#DIV/0!	#DIV/0!	#DIV/0!	#DIV/0!	#DIV/0!	#DIV/0!	#DIV/0!	#DIV/0!	#DIV/0!	#DIV/0!			#DIV/0!	#DIV/0!	#DIV/0!	#DIV/0!	#DIV/0!	#DIV/0!	#DIV/0!	#DIV/0!	#DIV/0!	#DIV/0!
													0	#DIV/0!			#DIV/0!	#DIV/0!	#DIV/0!	#DIV/0!	#DIV/0!	#DIV/0!	#DIV/0!	#DIV/0!	#DIV/0!	#DIV/0!			#DIV/0!	#DIV/0!	#DIV/0!	#DIV/0!	#DIV/0!	#DIV/0!	#DIV/0!	#DIV/0!	#DIV/0!	#DIV/0!
													0	#DIV/0!			#DIV/0!	#DIV/0!	#DIV/0!	#DIV/0!	#DIV/0!	#DIV/0!	#DIV/0!	#DIV/0!	#DIV/0!	#DIV/0!			#DIV/0!	#DIV/0!	#DIV/0!	#DIV/0!	#DIV/0!	#DIV/0!	#DIV/0!	#DIV/0!	#DIV/0!	#DIV/0!
													0	#DIV/0!			#DIV/0!	#DIV/0!	#DIV/0!	#DIV/0!	#DIV/0!	#DIV/0!	#DIV/0!	#DIV/0!	#DIV/0!	#DIV/0!			#DIV/0!	#DIV/0!	#DIV/0!	#DIV/0!	#DIV/0!	#DIV/0!	#DIV/0!	#DIV/0!	#DIV/0!	#DIV/0!
													0	#DIV/0!			#DIV/0!	#DIV/0!	#DIV/0!	#DIV/0!	#DIV/0!	#DIV/0!	#DIV/0!	#DIV/0!	#DIV/0!	#DIV/0!			#DIV/0!	#DIV/0!	#DIV/0!	#DIV/0!	#DIV/0!	#DIV/0!	#DIV/0!	#DIV/0!	#DIV/0!	#DIV/0!
													0	#DIV/0!			#DIV/0!	#DIV/0!	#DIV/0!	#DIV/0!	#DIV/0!	#DIV/0!	#DIV/0!	#DIV/0!	#DIV/0!	#DIV/0!			#DIV/0!	#DIV/0!	#DIV/0!	#DIV/0!	#DIV/0!	#DIV/0!	#DIV/0!	#DIV/0!	#DIV/0!	#DIV/0!
													0	#DIV/0!			#DIV/0!	#DIV/0!	#DIV/0!	#DIV/0!	#DIV/0!	#DIV/0!	#DIV/0!	#DIV/0!	#DIV/0!	#DIV/0!			#DIV/0!	#DIV/0!	#DIV/0!	#DIV/0!	#DIV/0!	#DIV/0!	#DIV/0!	#DIV/0!	#DIV/0!	#DIV/0!
													0	#DIV/0!			#DIV/0!	#DIV/0!	#DIV/0!	#DIV/0!	#DIV/0!	#DIV/0!	#DIV/0!	#DIV/0!	#DIV/0!	#DIV/0!			#DIV/0!	#DIV/0!	#DIV/0!	#DIV/0!	#DIV/0!	#DIV/0!	#DIV/0!	#DIV/0!	#DIV/0!	#DIV/0!
													0	#DIV/0!			#DIV/0!	#DIV/0!	#DIV/0!	#DIV/0!	#DIV/0!	#DIV/0!	#DIV/0!	#DIV/0!	#DIV/0!	#DIV/0!			#DIV/0!	#DIV/0!	#DIV/0!	#DIV/0!	#DIV/0!	#DIV/0!	#DIV/0!	#DIV/0!	#DIV/0!	#DIV/0!
													0	#DIV/0!			#DIV/0!	#DIV/0!	#DIV/0!	#DIV/0!	#DIV/0!	#DIV/0!	#DIV/0!	#DIV/0!	#DIV/0!	#DIV/0!			#DIV/0!	#DIV/0!	#DIV/0!	#DIV/0!	#DIV/0!	#DIV/0!	#DIV/0!	#DIV/0!	#DIV/0!	#DIV/0!

## Sheet: Simpson's 
Time	Date	Animal	Behaviour 1	Behaviour 2	Behaviour 3	Behaviour 4	Behaviour 5	Behaviour 6	Behaviour 7	Behaviour 8	Behaviour 9	Behaviour 10	total	Simpson's Index	Simpson's Index of Diversity	Simpson's Reciprocal Index		Behaviour 1	Behaviour 2	Behaviour 3	Behaviour 4	Behaviour 5	Behaviour 6	Behaviour 7	Behaviour 8	Behaviour 9	Behaviour 10	sigma n(n-1)	sumn(n-1)/N(N-1)
10:00:00	2022-06-13	A	30	30									60	0.491525	0.508475	2.03448		870	870	0	0	0	0	0	0	0	0	1740	0.491525
10:00:00	2022-06-13	B	10	10	10	10	10	10					60	0.152542	0.847458	6.55556		90	90	90	90	90	90	0	0	0	0	540	0.152542
10:00:00	2022-06-13	C	6	6	6	6	6	6	6	6	6	6	60	0.0847458	0.915254	11.8		30	30	30	30	30	30	30	30	30	30	300	0.0847458
													0	#DIV/0!	#DIV/0!	#DIV/0!		0	0	0	0	0	0	0	0	0	0	0	#DIV/0!
													0	#DIV/0!	#DIV/0!	#DIV/0!		0	0	0	0	0	0	0	0	0	0	0	#DIV/0!
													0	#DIV/0!	#DIV/0!	#DIV/0!		0	0	0	0	0	0	0	0	0	0	0	#DIV/0!
													0	#DIV/0!	#DIV/0!	#DIV/0!		0	0	0	0	0	0	0	0	0	0	0	#DIV/0!
													0	#DIV/0!	#DIV/0!	#DIV/0!		0	0	0	0	0	0	0	0	0	0	0	#DIV/0!
													0	#DIV/0!	#DIV/0!	#DIV/0!		0	0	0	0	0	0	0	0	0	0	0	#DIV/0!
													0	#DIV/0!	#DIV/0!	#DIV/0!		0	0	0	0	0	0	0	0	0	0	0	#DIV/0!
													0	#DIV/0!	#DIV/0!	#DIV/0!		0	0	0	0	0	0	0	0	0	0	0	#DIV/0!
													0	#DIV/0!	#DIV/0!	#DIV/0!		0	0	0	0	0	0	0	0	0	0	0	#DIV/0!
													0	#DIV/0!	#DIV/0!	#DIV/0!		0	0	0	0	0	0	0	0	0	0	0	#DIV/0!
													0	#DIV/0!	#DIV/0!	#DIV/0!		0	0	0	0	0	0	0	0	0	0	0	#DIV/0!
													0	#DIV/0!	#DIV/0!	#DIV/0!		0	0	0	0	0	0	0	0	0	0	0	#DIV/0!
													0	#DIV/0!	#DIV/0!	#DIV/0!		0	0	0	0	0	0	0	0	0	0	0	#DIV/0!
													0	#DIV/0!	#DIV/0!	#DIV/0!		0	0	0	0	0	0	0	0	0	0	0	#DIV/0!
													0	#DIV/0!	#DIV/0!	#DIV/0!		0	0	0	0	0	0	0	0	0	0	0	#DIV/0!
													0	#DIV/0!	#DIV/0!	#DIV/0!		0	0	0	0	0	0	0	0	0	0	0	#DIV/0!
													0	#DIV/0!	#DIV/0!	#DIV/0!		0	0	0	0	0	0	0	0	0	0	0	#DIV/0!
													0	#DIV/0!	#DIV/0!	#DIV/0!		0	0	0	0	0	0	0	0	0	0	0	#DIV/0!
													0	#DIV/0!	#DIV/0!	#DIV/0!		0	0	0	0	0	0	0	0	0	0	0	#DIV/0!
													0	#DIV/0!	#DIV/0!	#DIV/0!		0	0	0	0	0	0	0	0	0	0	0	#DIV/0!
													0	#DIV/0!	#DIV/0!	#DIV/0!		0	0	0	0	0	0	0	0	0	0	0	#DIV/0!
													0	#DIV/0!	#DIV/0!	#DIV/0!		0	0	0	0	0	0	0	0	0	0	0	#DIV/0!
													0	#DIV/0!	#DIV/0!	#DIV/0!		0	0	0	0	0	0	0	0	0	0	0	#DIV/0!
													0	#DIV/0!	#DIV/0!	#DIV/0!		0	0	0	0	0	0	0	0	0	0	0	#DIV/0!
													0	#DIV/0!	#DIV/0!	#DIV/0!		0	0	0	0	0	0	0	0	0	0	0	#DIV/0!
													0	#DIV/0!	#DIV/0!	#DIV/0!		0	0	0	0	0	0	0	0	0	0	0	#DIV/0!
													0	#DIV/0!	#DIV/0!	#DIV/0!		0	0	0	0	0	0	0	0	0	0	0	#DIV/0!
													0	#DIV/0!	#DIV/0!	#DIV/0!		0	0	0	0	0	0	0	0	0	0	0	#DIV/0!
													0	#DIV/0!	#DIV/0!	#DIV/0!		0	0	0	0	0	0	0	0	0	0	0	#DIV/0!
													0	#DIV/0!	#DIV/0!	#DIV/0!		0	0	0	0	0	0	0	0	0	0	0	#DIV/0!
													0	#DIV/0!	#DIV/0!	#DIV/0!		0	0	0	0	0	0	0	0	0	0	0	#DIV/0!
													0	#DIV/0!	#DIV/0!	#DIV/0!		0	0	0	0	0	0	0	0	0	0	0	#DIV/0!
													0	#DIV/0!	#DIV/0!	#DIV/0!		0	0	0	0	0	0	0	0	0	0	0	#DIV/0!
													0	#DIV/0!	#DIV/0!	#DIV/0!		0	0	0	0	0	0	0	0	0	0	0	#DIV/0!
													0	#DIV/0!	#DIV/0!	#DIV/0!		0	0	0	0	0	0	0	0	0	0	0	#DIV/0!
													0	#DIV/0!	#DIV/0!	#DIV/0!		0	0	0	0	0	0	0	0	0	0	0	#DIV/0!
													0	#DIV/0!	#DIV/0!	#DIV/0!		0	0	0	0	0	0	0	0	0	0	0	#DIV/0!
													0	#DIV/0!	#DIV/0!	#DIV/0!		0	0	0	0	0	0	0	0	0	0	0	#DIV/0!
													0	#DIV/0!	#DIV/0!	#DIV/0!		0	0	0	0	0	0	0	0	0	0	0	#DIV/0!
													0	#DIV/0!	#DIV/0!	#DIV/0!		0	0	0	0	0	0	0	0	0	0	0	#DIV/0!
													0	#DIV/0!	#DIV/0!	#DIV/0!		0	0	0	0	0	0	0	0	0	0	0	#DIV/0!
													0	#DIV/0!	#DIV/0!	#DIV/0!		0	0	0	0	0	0	0	0	0	0	0	#DIV/0!
													0	#DIV/0!	#DIV/0!	#DIV/0!		0	0	0	0	0	0	0	0	0	0	0	#DIV/0!
													0	#DIV/0!	#DIV/0!	#DIV/0!		0	0	0	0	0	0	0	0	0	0	0	#DIV/0!
													0	#DIV/0!	#DIV/0!	#DIV/0!		0	0	0	0	0	0	0	0	0	0	0	#DIV/0!
													0	#DIV/0!	#DIV/0!	#DIV/0!		0	0	0	0	0	0	0	0	0	0	0	#DIV/0!
													0	#DIV/0!	#DIV/0!	#DIV/0!		0	0	0	0	0	0	0	0	0	0	0	#DIV/0!
													0	#DIV/0!	#DIV/0!	#DIV/0!		0	0	0	0	0	0	0	0	0	0	0	#DIV/0!
													0	#DIV/0!	#DIV/0!	#DIV/0!		0	0	0	0	0	0	0	0	0	0	0	#DIV/0!
													0	#DIV/0!	#DIV/0!	#DIV/0!		0	0	0	0	0	0	0	0	0	0	0	#DIV/0!
													0	#DIV/0!	#DIV/0!	#DIV/0!		0	0	0	0	0	0	0	0	0	0	0	#DIV/0!
													0	#DIV/0!	#DIV/0!	#DIV/0!		0	0	0	0	0	0	0	0	0	0	0	#DIV/0!
													0	#DIV/0!	#DIV/0!	#DIV/0!		0	0	0	0	0	0	0	0	0	0	0	#DIV/0!
													0	#DIV/0!	#DIV/0!	#DIV/0!		0	0	0	0	0	0	0	0	0	0	0	#DIV/0!
													0	#DIV/0!	#DIV/0!	#DIV/0!		0	0	0	0	0	0	0	0	0	0	0	#DIV/0!
													0	#DIV/0!	#DIV/0!	#DIV/0!		0	0	0	0	0	0	0	0	0	0	0	#DIV/0!
													0	#DIV/0!	#DIV/0!	#DIV/0!		0	0	0	0	0	0	0	0	0	0	0	#DIV/0!
													0	#DIV/0!	#DIV/0!	#DIV/0!		0	0	0	0	0	0	0	0	0	0	0	#DIV/0!
													0	#DIV/0!	#DIV/0!	#DIV/0!		0	0	0	0	0	0	0	0	0	0	0	#DIV/0!
													0	#DIV/0!	#DIV/0!	#DIV/0!		0	0	0	0	0	0	0	0	0	0	0	#DIV/0!
													0	#DIV/0!	#DIV/0!	#DIV/0!		0	0	0	0	0	0	0	0	0	0	0	#DIV/0!
													0	#DIV/0!	#DIV/0!	#DIV/0!		0	0	0	0	0	0	0	0	0	0	0	#DIV/0!
													0	#DIV/0!	#DIV/0!	#DIV/0!		0	0	0	0	0	0	0	0	0	0	0	#DIV/0!
													0	#DIV/0!	#DIV/0!	#DIV/0!		0	0	0	0	0	0	0	0	0	0	0	#DIV/0!
													0	#DIV/0!	#DIV/0!	#DIV/0!		0	0	0	0	0	0	0	0	0	0	0	#DIV/0!
													0	#DIV/0!	#DIV/0!	#DIV/0!		0	0	0	0	0	0	0	0	0	0	0	#DIV/0!
													0	#DIV/0!	#DIV/0!	#DIV/0!		0	0	0	0	0	0	0	0	0	0	0	#DIV/0!
													0	#DIV/0!	#DIV/0!	#DIV/0!		0	0	0	0	0	0	0	0	0	0	0	#DIV/0!
													0	#DIV/0!	#DIV/0!	#DIV/0!		0	0	0	0	0	0	0	0	0	0	0	#DIV/0!
													0	#DIV/0!	#DIV/0!	#DIV/0!		0	0	0	0	0	0	0	0	0	0	0	#DIV/0!
													0	#DIV/0!	#DIV/0!	#DIV/0!		0	0	0	0	0	0	0	0	0	0	0	#DIV/0!
													0	#DIV/0!	#DIV/0!	#DIV/0!		0	0	0	0	0	0	0	0	0	0	0	#DIV/0!
													0	#DIV/0!	#DIV/0!	#DIV/0!		0	0	0	0	0	0	0	0	0	0	0	#DIV/0!
													0	#DIV/0!	#DIV/0!	#DIV/0!		0	0	0	0	0	0	0	0	0	0	0	#DIV/0!
													0	#DIV/0!	#DIV/0!	#DIV/0!		0	0	0	0	0	0	0	0	0	0	0	#DIV/0!
													0	#DIV/0!	#DIV/0!	#DIV/0!		0	0	0	0	0	0	0	0	0	0	0	#DIV/0!
													0	#DIV/0!	#DIV/0!	#DIV/0!		0	0	0	0	0	0	0	0	0	0	0	#DIV/0!
													0	#DIV/0!	#DIV/0!	#DIV/0!		0	0	0	0	0	0	0	0	0	0	0	#DIV/0!
													0	#DIV/0!	#DIV/0!	#DIV/0!		0	0	0	0	0	0	0	0	0	0	0	#DIV/0!
													0	#DIV/0!	#DIV/0!	#DIV/0!		0	0	0	0	0	0	0	0	0	0	0	#DIV/0!
													0	#DIV/0!	#DIV/0!	#DIV/0!		0	0	0	0	0	0	0	0	0	0	0	#DIV/0!
													0	#DIV/0!	#DIV/0!	#DIV/0!		0	0	0	0	0	0	0	0	0	0	0	#DIV/0!
													0	#DIV/0!	#DIV/0!	#DIV/0!		0	0	0	0	0	0	0	0	0	0	0	#DIV/0!
													0	#DIV/0!	#DIV/0!	#DIV/0!		0	0	0	0	0	0	0	0	0	0	0	#DIV/0!
													0	#DIV/0!	#DIV/0!	#DIV/0!		0	0	0	0	0	0	0	0	0	0	0	#DIV/0!
													0	#DIV/0!	#DIV/0!	#DIV/0!		0	0	0	0	0	0	0	0	0	0	0	#DIV/0!
													0	#DIV/0!	#DIV/0!	#DIV/0!		0	0	0	0	0	0	0	0	0	0	0	#DIV/0!
													0	#DIV/0!	#DIV/0!	#DIV/0!		0	0	0	0	0	0	0	0	0	0	0	#DIV/0!
													0	#DIV/0!	#DIV/0!	#DIV/0!		0	0	0	0	0	0	0	0	0	0	0	#DIV/0!
													0	#DIV/0!	#DIV/0!	#DIV/0!		0	0	0	0	0	0	0	0	0	0	0	#DIV/0!
													0	#DIV/0!	#DIV/0!	#DIV/0!		0	0	0	0	0	0	0	0	0	0	0	#DIV/0!
													0	#DIV/0!	#DIV/0!	#DIV/0!		0	0	0	0	0	0	0	0	0	0	0	#DIV/0!
													0	#DIV/0!	#DIV/0!	#DIV/0!		0	0	0	0	0	0	0	0	0	0	0	#DIV/0!
													0	#DIV/0!	#DIV/0!	#DIV/0!		0	0	0	0	0	0	0	0	0	0	0	#DIV/0!
													0	#DIV/0!	#DIV/0!	#DIV/0!		0	0	0	0	0	0	0	0	0	0	0	#DIV/0!
													0	#DIV/0!	#DIV/0!	#DIV/0!		0	0	0	0	0	0	0	0	0	0	0	#DIV/0!
													0	#DIV/0!	#DIV/0!	#DIV/0!		0	0	0	0	0	0	0	0	0	0	0	#DIV/0!
													0	#DIV/0!	#DIV/0!	#DIV/0!		0	0	0	0	0	0	0	0	0	0	0	#DIV/0!
													0	#DIV/0!	#DIV/0!	#DIV/0!		0	0	0	0	0	0	0	0	0	0	0	#DIV/0!
													0	#DIV/0!	#DIV/0!	#DIV/0!		0	0	0	0	0	0	0	0	0	0	0	#DIV/0!
													0	#DIV/0!	#DIV/0!	#DIV/0!		0	0	0	0	0	0	0	0	0	0	0	#DIV/0!
													0	#DIV/0!	#DIV/0!	#DIV/0!		0	0	0	0	0	0	0	0	0	0	0	#DIV/0!
													0	#DIV/0!	#DIV/0!	#DIV/0!		0	0	0	0	0	0	0	0	0	0	0	#DIV/0!
													0	#DIV/0!	#DIV/0!	#DIV/0!		0	0	0	0	0	0	0	0	0	0	0	#DIV/0!
													0	#DIV/0!	#DIV/0!	#DIV/0!		0	0	0	0	0	0	0	0	0	0	0	#DIV/0!
													0	#DIV/0!	#DIV/0!	#DIV/0!		0	0	0	0	0	0	0	0	0	0	0	#DIV/0!
													0	#DIV/0!	#DIV/0!	#DIV/0!		0	0	0	0	0	0	0	0	0	0	0	#DIV/0!
													0	#DIV/0!	#DIV/0!	#DIV/0!		0	0	0	0	0	0	0	0	0	0	0	#DIV/0!
													0	#DIV/0!	#DIV/0!	#DIV/0!		0	0	0	0	0	0	0	0	0	0	0	#DIV/0!
													0	#DIV/0!	#DIV/0!	#DIV/0!		0	0	0	0	0	0	0	0	0	0	0	#DIV/0!
													0	#DIV/0!	#DIV/0!	#DIV/0!		0	0	0	0	0	0	0	0	0	0	0	#DIV/0!
													0	#DIV/0!	#DIV/0!	#DIV/0!		0	0	0	0	0	0	0	0	0	0	0	#DIV/0!
													0	#DIV/0!	#DIV/0!	#DIV/0!		0	0	0	0	0	0	0	0	0	0	0	#DIV/0!
													0	#DIV/0!	#DIV/0!	#DIV/0!		0	0	0	0	0	0	0	0	0	0	0	#DIV/0!
													0	#DIV/0!	#DIV/0!	#DIV/0!		0	0	0	0	0	0	0	0	0	0	0	#DIV/0!
													0	#DIV/0!	#DIV/0!	#DIV/0!		0	0	0	0	0	0	0	0	0	0	0	#DIV/0!
													0	#DIV/0!	#DIV/0!	#DIV/0!		0	0	0	0	0	0	0	0	0	0	0	#DIV/0!
													0	#DIV/0!	#DIV/0!	#DIV/0!		0	0	0	0	0	0	0	0	0	0	0	#DIV/0!
													0	#DIV/0!	#DIV/0!	#DIV/0!		0	0	0	0	0	0	0	0	0	0	0	#DIV/0!
													0	#DIV/0!	#DIV/0!	#DIV/0!		0	0	0	0	0	0	0	0	0	0	0	#DIV/0!
													0	#DIV/0!	#DIV/0!	#DIV/0!		0	0	0	0	0	0	0	0	0	0	0	#DIV/0!
													0	#DIV/0!	#DIV/0!	#DIV/0!		0	0	0	0	0	0	0	0	0	0	0	#DIV/0!
													0	#DIV/0!	#DIV/0!	#DIV/0!		0	0	0	0	0	0	0	0	0	0	0	#DIV/0!
													0	#DIV/0!	#DIV/0!	#DIV/0!		0	0	0	0	0	0	0	0	0	0	0	#DIV/0!
													0	#DIV/0!	#DIV/0!	#DIV/0!		0	0	0	0	0	0	0	0	0	0	0	#DIV/0!
													0	#DIV/0!	#DIV/0!	#DIV/0!		0	0	0	0	0	0	0	0	0	0	0	#DIV/0!
													0	#DIV/0!	#DIV/0!	#DIV/0!		0	0	0	0	0	0	0	0	0	0	0	#DIV/0!
													0	#DIV/0!	#DIV/0!	#DIV/0!		0	0	0	0	0	0	0	0	0	0	0	#DIV/0!
													0	#DIV/0!	#DIV/0!	#DIV/0!		0	0	0	0	0	0	0	0	0	0	0	#DIV/0!
													0	#DIV/0!	#DIV/0!	#DIV/0!		0	0	0	0	0	0	0	0	0	0	0	#DIV/0!
													0	#DIV/0!	#DIV/0!	#DIV/0!		0	0	0	0	0	0	0	0	0	0	0	#DIV/0!
													0	#DIV/0!	#DIV/0!	#DIV/0!		0	0	0	0	0	0	0	0	0	0	0	#DIV/0!
													0	#DIV/0!	#DIV/0!	#DIV/0!		0	0	0	0	0	0	0	0	0	0	0	#DIV/0!
													0	#DIV/0!	#DIV/0!	#DIV/0!		0	0	0	0	0	0	0	0	0	0	0	#DIV/0!
													0	#DIV/0!	#DIV/0!	#DIV/0!		0	0	0	0	0	0	0	0	0	0	0	#DIV/0!
													0	#DIV/0!	#DIV/0!	#DIV/0!		0	0	0	0	0	0	0	0	0	0	0	#DIV/0!
													0	#DIV/0!	#DIV/0!	#DIV/0!		0	0	0	0	0	0	0	0	0	0	0	#DIV/0!
													0	#DIV/0!	#DIV/0!	#DIV/0!		0	0	0	0	0	0	0	0	0	0	0	#DIV/0!
													0	#DIV/0!	#DIV/0!	#DIV/0!		0	0	0	0	0	0	0	0	0	0	0	#DIV/0!
													0	#DIV/0!	#DIV/0!	#DIV/0!		0	0	0	0	0	0	0	0	0	0	0	#DIV/0!
													0	#DIV/0!	#DIV/0!	#DIV/0!		0	0	0	0	0	0	0	0	0	0	0	#DIV/0!
													0	#DIV/0!	#DIV/0!	#DIV/0!		0	0	0	0	0	0	0	0	0	0	0	#DIV/0!
													0	#DIV/0!	#DIV/0!	#DIV/0!		0	0	0	0	0	0	0	0	0	0	0	#DIV/0!
													0	#DIV/0!	#DIV/0!	#DIV/0!		0	0	0	0	0	0	0	0	0	0	0	#DIV/0!
													0	#DIV/0!	#DIV/0!	#DIV/0!		0	0	0	0	0	0	0	0	0	0	0	#DIV/0!
													0	#DIV/0!	#DIV/0!	#DIV/0!		0	0	0	0	0	0	0	0	0	0	0	#DIV/0!
													0	#DIV/0!	#DIV/0!	#DIV/0!		0	0	0	0	0	0	0	0	0	0	0	#DIV/0!
													0	#DIV/0!	#DIV/0!	#DIV/0!		0	0	0	0	0	0	0	0	0	0	0	#DIV/0!
													0	#DIV/0!	#DIV/0!	#DIV/0!		0	0	0	0	0	0	0	0	0	0	0	#DIV/0!
													0	#DIV/0!	#DIV/0!	#DIV/0!		0	0	0	0	0	0	0	0	0	0	0	#DIV/0!
													0	#DIV/0!	#DIV/0!	#DIV/0!		0	0	0	0	0	0	0	0	0	0	0	#DIV/0!
													0	#DIV/0!	#DIV/0!	#DIV/0!		0	0	0	0	0	0	0	0	0	0	0	#DIV/0!
													0	#DIV/0!	#DIV/0!	#DIV/0!		0	0	0	0	0	0	0	0	0	0	0	#DIV/0!
													0	#DIV/0!	#DIV/0!	#DIV/0!		0	0	0	0	0	0	0	0	0	0	0	#DIV/0!
													0	#DIV/0!	#DIV/0!	#DIV/0!		0	0	0	0	0	0	0	0	0	0	0	#DIV/0!
													0	#DIV/0!	#DIV/0!	#DIV/0!		0	0	0	0	0	0	0	0	0	0	0	#DIV/0!
													0	#DIV/0!	#DIV/0!	#DIV/0!		0	0	0	0	0	0	0	0	0	0	0	#DIV/0!
													0	#DIV/0!	#DIV/0!	#DIV/0!		0	0	0	0	0	0	0	0	0	0	0	#DIV/0!
													0	#DIV/0!	#DIV/0!	#DIV/0!		0	0	0	0	0	0	0	0	0	0	0	#DIV/0!
													0	#DIV/0!	#DIV/0!	#DIV/0!		0	0	0	0	0	0	0	0	0	0	0	#DIV/0!
													0	#DIV/0!	#DIV/0!	#DIV/0!		0	0	0	0	0	0	0	0	0	0	0	#DIV/0!
													0	#DIV/0!	#DIV/0!	#DIV/0!		0	0	0	0	0	0	0	0	0	0	0	#DIV/0!
													0	#DIV/0!	#DIV/0!	#DIV/0!		0	0	0	0	0	0	0	0	0	0	0	#DIV/0!
													0	#DIV/0!	#DIV/0!	#DIV/0!		0	0	0	0	0	0	0	0	0	0	0	#DIV/0!
													0	#DIV/0!	#DIV/0!	#DIV/0!		0	0	0	0	0	0	0	0	0	0	0	#DIV/0!
													0	#DIV/0!	#DIV/0!	#DIV/0!		0	0	0	0	0	0	0	0	0	0	0	#DIV/0!
													0	#DIV/0!	#DIV/0!	#DIV/0!		0	0	0	0	0	0	0	0	0	0	0	#DIV/0!
													0	#DIV/0!	#DIV/0!	#DIV/0!		0	0	0	0	0	0	0	0	0	0	0	#DIV/0!
													0	#DIV/0!	#DIV/0!	#DIV/0!		0	0	0	0	0	0	0	0	0	0	0	#DIV/0!
													0	#DIV/0!	#DIV/0!	#DIV/0!		0	0	0	0	0	0	0	0	0	0	0	#DIV/0!
													0	#DIV/0!	#DIV/0!	#DIV/0!		0	0	0	0	0	0	0	0	0	0	0	#DIV/0!
													0	#DIV/0!	#DIV/0!	#DIV/0!		0	0	0	0	0	0	0	0	0	0	0	#DIV/0!
													0	#DIV/0!	#DIV/0!	#DIV/0!		0	0	0	0	0	0	0	0	0	0	0	#DIV/0!
													0	#DIV/0!	#DIV/0!	#DIV/0!		0	0	0	0	0	0	0	0	0	0	0	#DIV/0!
													0	#DIV/0!	#DIV/0!	#DIV/0!		0	0	0	0	0	0	0	0	0	0	0	#DIV/0!
													0	#DIV/0!	#DIV/0!	#DIV/0!		0	0	0	0	0	0	0	0	0	0	0	#DIV/0!
													0	#DIV/0!	#DIV/0!	#DIV/0!		0	0	0	0	0	0	0	0	0	0	0	#DIV/0!
													0	#DIV/0!	#DIV/0!	#DIV/0!		0	0	0	0	0	0	0	0	0	0	0	#DIV/0!
													0	#DIV/0!	#DIV/0!	#DIV/0!		0	0	0	0	0	0	0	0	0	0	0	#DIV/0!
													0	#DIV/0!	#DIV/0!	#DIV/0!		0	0	0	0	0	0	0	0	0	0	0	#DIV/0!
													0	#DIV/0!	#DIV/0!	#DIV/0!		0	0	0	0	0	0	0	0	0	0	0	#DIV/0!
													0	#DIV/0!	#DIV/0!	#DIV/0!		0	0	0	0	0	0	0	0	0	0	0	#DIV/0!
													0	#DIV/0!	#DIV/0!	#DIV/0!		0	0	0	0	0	0	0	0	0	0	0	#DIV/0!
													0	#DIV/0!	#DIV/0!	#DIV/0!		0	0	0	0	0	0	0	0	0	0	0	#DIV/0!
													0	#DIV/0!	#DIV/0!	#DIV/0!		0	0	0	0	0	0	0	0	0	0	0	#DIV/0!
													0	#DIV/0!	#DIV/0!	#DIV/0!		0	0	0	0	0	0	0	0	0	0	0	#DIV/0!
													0	#DIV/0!	#DIV/0!	#DIV/0!		0	0	0	0	0	0	0	0	0	0	0	#DIV/0!
													0	#DIV/0!	#DIV/0!	#DIV/0!		0	0	0	0	0	0	0	0	0	0	0	#DIV/0!
													0	#DIV/0!	#DIV/0!	#DIV/0!		0	0	0	0	0	0	0	0	0	0	0	#DIV/0!
													0	#DIV/0!	#DIV/0!	#DIV/0!		0	0	0	0	0	0	0	0	0	0	0	#DIV/0!
													0	#DIV/0!	#DIV/0!	#DIV/0!		0	0	0	0	0	0	0	0	0	0	0	#DIV/0!
													0	#DIV/0!	#DIV/0!	#DIV/0!		0	0	0	0	0	0	0	0	0	0	0	#DIV/0!
													0	#DIV/0!	#DIV/0!	#DIV/0!		0	0	0	0	0	0	0	0	0	0	0	#DIV/0!
													0	#DIV/0!	#DIV/0!	#DIV/0!		0	0	0	0	0	0	0	0	0	0	0	#DIV/0!
													0	#DIV/0!	#DIV/0!	#DIV/0!		0	0	0	0	0	0	0	0	0	0	0	#DIV/0!
													0	#DIV/0!	#DIV/0!	#DIV/0!		0	0	0	0	0	0	0	0	0	0	0	#DIV/0!
													0	#DIV/0!	#DIV/0!	#DIV/0!		0	0	0	0	0	0	0	0	0	0	0	#DIV/0!
													0	#DIV/0!	#DIV/0!	#DIV/0!		0	0	0	0	0	0	0	0	0	0	0	#DIV/0!
													0	#DIV/0!	#DIV/0!	#DIV/0!		0	0	0	0	0	0	0	0	0	0	0	#DIV/0!
													0	#DIV/0!	#DIV/0!	#DIV/0!		0	0	0	0	0	0	0	0	0	0	0	#DIV/0!
													0	#DIV/0!	#DIV/0!	#DIV/0!		0	0	0	0	0	0	0	0	0	0	0	#DIV/0!
													0	#DIV/0!	#DIV/0!	#DIV/0!		0	0	0	0	0	0	0	0	0	0	0	#DIV/0!
													0	#DIV/0!	#DIV/0!	#DIV/0!		0	0	0	0	0	0	0	0	0	0	0	#DIV/0!
													0	#DIV/0!	#DIV/0!	#DIV/0!		0	0	0	0	0	0	0	0	0	0	0	#DIV/0!
													0	#DIV/0!	#DIV/0!	#DIV/0!		0	0	0	0	0	0	0	0	0	0	0	#DIV/0!
													0	#DIV/0!	#DIV/0!	#DIV/0!		0	0	0	0	0	0	0	0	0	0	0	#DIV/0!
													0	#DIV/0!	#DIV/0!	#DIV/0!		0	0	0	0	0	0	0	0	0	0	0	#DIV/0!
													0	#DIV/0!	#DIV/0!	#DIV/0!		0	0	0	0	0	0	0	0	0	0	0	#DIV/0!
													0	#DIV/0!	#DIV/0!	#DIV/0!		0	0	0	0	0	0	0	0	0	0	0	#DIV/0!
													0	#DIV/0!	#DIV/0!	#DIV/0!		0	0	0	0	0	0	0	0	0	0	0	#DIV/0!
													0	#DIV/0!	#DIV/0!	#DIV/0!		0	0	0	0	0	0	0	0	0	0	0	#DIV/0!
													0	#DIV/0!	#DIV/0!	#DIV/0!		0	0	0	0	0	0	0	0	0	0	0	#DIV/0!
													0	#DIV/0!	#DIV/0!	#DIV/0!		0	0	0	0	0	0	0	0	0	0	0	#DIV/0!
													0	#DIV/0!	#DIV/0!	#DIV/0!		0	0	0	0	0	0	0	0	0	0	0	#DIV/0!
													0	#DIV/0!	#DIV/0!	#DIV/0!		0	0	0	0	0	0	0	0	0	0	0	#DIV/0!
													0	#DIV/0!	#DIV/0!	#DIV/0!		0	0	0	0	0	0	0	0	0	0	0	#DIV/0!
													0	#DIV/0!	#DIV/0!	#DIV/0!		0	0	0	0	0	0	0	0	0	0	0	#DIV/0!
													0	#DIV/0!	#DIV/0!	#DIV/0!		0	0	0	0	0	0	0	0	0	0	0	#DIV/0!
													0	#DIV/0!	#DIV/0!	#DIV/0!		0	0	0	0	0	0	0	0	0	0	0	#DIV/0!
													0	#DIV/0!	#DIV/0!	#DIV/0!		0	0	0	0	0	0	0	0	0	0	0	#DIV/0!
													0	#DIV/0!	#DIV/0!	#DIV/0!		0	0	0	0	0	0	0	0	0	0	0	#DIV/0!
													0	#DIV/0!	#DIV/0!	#DIV/0!		0	0	0	0	0	0	0	0	0	0	0	#DIV/0!
													0	#DIV/0!	#DIV/0!	#DIV/0!		0	0	0	0	0	0	0	0	0	0	0	#DIV/0!
													0	#DIV/0!	#DIV/0!	#DIV/0!		0	0	0	0	0	0	0	0	0	0	0	#DIV/0!
													0	#DIV/0!	#DIV/0!	#DIV/0!		0	0	0	0	0	0	0	0	0	0	0	#DIV/0!
													0	#DIV/0!	#DIV/0!	#DIV/0!		0	0	0	0	0	0	0	0	0	0	0	#DIV/0!
													0	#DIV/0!	#DIV/0!	#DIV/0!		0	0	0	0	0	0	0	0	0	0	0	#DIV/0!
													0	#DIV/0!	#DIV/0!	#DIV/0!		0	0	0	0	0	0	0	0	0	0	0	#DIV/0!
													0	#DIV/0!	#DIV/0!	#DIV/0!		0	0	0	0	0	0	0	0	0	0	0	#DIV/0!
													0	#DIV/0!	#DIV/0!	#DIV/0!		0	0	0	0	0	0	0	0	0	0	0	#DIV/0!
													0	#DIV/0!	#DIV/0!	#DIV/0!		0	0	0	0	0	0	0	0	0	0	0	#DIV/0!
													0	#DIV/0!	#DIV/0!	#DIV/0!		0	0	0	0	0	0	0	0	0	0	0	#DIV/0!
													0	#DIV/0!	#DIV/0!	#DIV/0!		0	0	0	0	0	0	0	0	0	0	0	#DIV/0!
													0	#DIV/0!	#DIV/0!	#DIV/0!		0	0	0	0	0	0	0	0	0	0	0	#DIV/0!
													0	#DIV/0!	#DIV/0!	#DIV/0!		0	0	0	0	0	0	0	0	0	0	0	#DIV/0!
													0	#DIV/0!	#DIV/0!	#DIV/0!		0	0	0	0	0	0	0	0	0	0	0	#DIV/0!
													0	#DIV/0!	#DIV/0!	#DIV/0!		0	0	0	0	0	0	0	0	0	0	0	#DIV/0!
													0	#DIV/0!	#DIV/0!	#DIV/0!		0	0	0	0	0	0	0	0	0	0	0	#DIV/0!
													0	#DIV/0!	#DIV/0!	#DIV/0!		0	0	0	0	0	0	0	0	0	0	0	#DIV/0!
													0	#DIV/0!	#DIV/0!	#DIV/0!		0	0	0	0	0	0	0	0	0	0	0	#DIV/0!
													0	#DIV/0!	#DIV/0!	#DIV/0!		0	0	0	0	0	0	0	0	0	0	0	#DIV/0!
													0	#DIV/0!	#DIV/0!	#DIV/0!		0	0	0	0	0	0	0	0	0	0	0	#DIV/0!
													0	#DIV/0!	#DIV/0!	#DIV/0!		0	0	0	0	0	0	0	0	0	0	0	#DIV/0!
													0	#DIV/0!	#DIV/0!	#DIV/0!		0	0	0	0	0	0	0	0	0	0	0	#DIV/0!
													0	#DIV/0!	#DIV/0!	#DIV/0!		0	0	0	0	0	0	0	0	0	0	0	#DIV/0!
													0	#DIV/0!	#DIV/0!	#DIV/0!		0	0	0	0	0	0	0	0	0	0	0	#DIV/0!
													0	#DIV/0!	#DIV/0!	#DIV/0!		0	0	0	0	0	0	0	0	0	0	0	#DIV/0!
													0	#DIV/0!	#DIV/0!	#DIV/0!		0	0	0	0	0	0	0	0	0	0	0	#DIV/0!
													0	#DIV/0!	#DIV/0!	#DIV/0!		0	0	0	0	0	0	0	0	0	0	0	#DIV/0!
													0	#DIV/0!	#DIV/0!	#DIV/0!		0	0	0	0	0	0	0	0	0	0	0	#DIV/0!
													0	#DIV/0!	#DIV/0!	#DIV/0!		0	0	0	0	0	0	0	0	0	0	0	#DIV/0!
													0	#DIV/0!	#DIV/0!	#DIV/0!		0	0	0	0	0	0	0	0	0	0	0	#DIV/0!
													0	#DIV/0!	#DIV/0!	#DIV/0!		0	0	0	0	0	0	0	0	0	0	0	#DIV/0!
													0	#DIV/0!	#DIV/0!	#DIV/0!		0	0	0	0	0	0	0	0	0	0	0	#DIV/0!
													0	#DIV/0!	#DIV/0!	#DIV/0!		0	0	0	0	0	0	0	0	0	0	0	#DIV/0!
													0	#DIV/0!	#DIV/0!	#DIV/0!		0	0	0	0	0	0	0	0	0	0	0	#DIV/0!
													0	#DIV/0!	#DIV/0!	#DIV/0!		0	0	0	0	0	0	0	0	0	0	0	#DIV/0!
													0	#DIV/0!	#DIV/0!	#DIV/0!		0	0	0	0	0	0	0	0	0	0	0	#DIV/0!
													0	#DIV/0!	#DIV/0!	#DIV/0!		0	0	0	0	0	0	0	0	0	0	0	#DIV/0!
													0	#DIV/0!	#DIV/0!	#DIV/0!		0	0	0	0	0	0	0	0	0	0	0	#DIV/0!
													0	#DIV/0!	#DIV/0!	#DIV/0!		0	0	0	0	0	0	0	0	0	0	0	#DIV/0!
													0	#DIV/0!	#DIV/0!	#DIV/0!		0	0	0	0	0	0	0	0	0	0	0	#DIV/0!
													0	#DIV/0!	#DIV/0!	#DIV/0!		0	0	0	0	0	0	0	0	0	0	0	#DIV/0!
													0	#DIV/0!	#DIV/0!	#DIV/0!		0	0	0	0	0	0	0	0	0	0	0	#DIV/0!
													0	#DIV/0!	#DIV/0!	#DIV/0!		0	0	0	0	0	0	0	0	0	0	0	#DIV/0!
													0	#DIV/0!	#DIV/0!	#DIV/0!		0	0	0	0	0	0	0	0	0	0	0	#DIV/0!
													0	#DIV/0!	#DIV/0!	#DIV/0!		0	0	0	0	0	0	0	0	0	0	0	#DIV/0!
													0	#DIV/0!	#DIV/0!	#DIV/0!		0	0	0	0	0	0	0	0	0	0	0	#DIV/0!
													0	#DIV/0!	#DIV/0!	#DIV/0!		0	0	0	0	0	0	0	0	0	0	0	#DIV/0!
													0	#DIV/0!	#DIV/0!	#DIV/0!		0	0	0	0	0	0	0	0	0	0	0	#DIV/0!
													0	#DIV/0!	#DIV/0!	#DIV/0!		0	0	0	0	0	0	0	0	0	0	0	#DIV/0!
													0	#DIV/0!	#DIV/0!	#DIV/0!		0	0	0	0	0	0	0	0	0	0	0	#DIV/0!
													0	#DIV/0!	#DIV/0!	#DIV/0!		0	0	0	0	0	0	0	0	0	0	0	#DIV/0!
													0	#DIV/0!	#DIV/0!	#DIV/0!		0	0	0	0	0	0	0	0	0	0	0	#DIV/0!
													0	#DIV/0!	#DIV/0!	#DIV/0!		0	0	0	0	0	0	0	0	0	0	0	#DIV/0!
													0	#DIV/0!	#DIV/0!	#DIV/0!		0	0	0	0	0	0	0	0	0	0	0	#DIV/0!
													0	#DIV/0!	#DIV/0!	#DIV/0!		0	0	0	0	0	0	0	0	0	0	0	#DIV/0!
													0	#DIV/0!	#DIV/0!	#DIV/0!		0	0	0	0	0	0	0	0	0	0	0	#DIV/0!
													0	#DIV/0!	#DIV/0!	#DIV/0!		0	0	0	0	0	0	0	0	0	0	0	#DIV/0!
													0	#DIV/0!	#DIV/0!	#DIV/0!		0	0	0	0	0	0	0	0	0	0	0	#DIV/0!
													0	#DIV/0!	#DIV/0!	#DIV/0!		0	0	0	0	0	0	0	0	0	0	0	#DIV/0!
													0	#DIV/0!	#DIV/0!	#DIV/0!		0	0	0	0	0	0	0	0	0	0	0	#DIV/0!
													0	#DIV/0!	#DIV/0!	#DIV/0!		0	0	0	0	0	0	0	0	0	0	0	#DIV/0!
													0	#DIV/0!	#DIV/0!	#DIV/0!		0	0	0	0	0	0	0	0	0	0	0	#DIV/0!
													0	#DIV/0!	#DIV/0!	#DIV/0!		0	0	0	0	0	0	0	0	0	0	0	#DIV/0!
													0	#DIV/0!	#DIV/0!	#DIV/0!		0	0	0	0	0	0	0	0	0	0	0	#DIV/0!
													0	#DIV/0!	#DIV/0!	#DIV/0!		0	0	0	0	0	0	0	0	0	0	0	#DIV/0!
													0	#DIV/0!	#DIV/0!	#DIV/0!		0	0	0	0	0	0	0	0	0	0	0	#DIV/0!
													0	#DIV/0!	#DIV/0!	#DIV/0!		0	0	0	0	0	0	0	0	0	0	0	#DIV/0!
													0	#DIV/0!	#DIV/0!	#DIV/0!		0	0	0	0	0	0	0	0	0	0	0	#DIV/0!
													0	#DIV/0!	#DIV/0!	#DIV/0!		0	0	0	0	0	0	0	0	0	0	0	#DIV/0!
													0	#DIV/0!	#DIV/0!	#DIV/0!		0	0	0	0	0	0	0	0	0	0	0	#DIV/0!
													0	#DIV/0!	#DIV/0!	#DIV/0!		0	0	0	0	0	0	0	0	0	0	0	#DIV/0!
													0	#DIV/0!	#DIV/0!	#DIV/0!		0	0	0	0	0	0	0	0	0	0	0	#DIV/0!
													0	#DIV/0!	#DIV/0!	#DIV/0!		0	0	0	0	0	0	0	0	0	0	0	#DIV/0!
													0	#DIV/0!	#DIV/0!	#DIV/0!		0	0	0	0	0	0	0	0	0	0	0	#DIV/0!
													0	#DIV/0!	#DIV/0!	#DIV/0!		0	0	0	0	0	0	0	0	0	0	0	#DIV/0!
													0	#DIV/0!	#DIV/0!	#DIV/0!		0	0	0	0	0	0	0	0	0	0	0	#DIV/0!
													0	#DIV/0!	#DIV/0!	#DIV/0!		0	0	0	0	0	0	0	0	0	0	0	#DIV/0!
													0	#DIV/0!	#DIV/0!	#DIV/0!		0	0	0	0	0	0	0	0	0	0	0	#DIV/0!
													0	#DIV/0!	#DIV/0!	#DIV/0!		0	0	0	0	0	0	0	0	0	0	0	#DIV/0!
													0	#DIV/0!	#DIV/0!	#DIV/0!		0	0	0	0	0	0	0	0	0	0	0	#DIV/0!
													0	#DIV/0!	#DIV/0!	#DIV/0!		0	0	0	0	0	0	0	0	0	0	0	#DIV/0!
													0	#DIV/0!	#DIV/0!	#DIV/0!		0	0	0	0	0	0	0	0	0	0	0	#DIV/0!
													0	#DIV/0!	#DIV/0!	#DIV/0!		0	0	0	0	0	0	0	0	0	0	0	#DIV/0!
													0	#DIV/0!	#DIV/0!	#DIV/0!		0	0	0	0	0	0	0	0	0	0	0	#DIV/0!
													0	#DIV/0!	#DIV/0!	#DIV/0!		0	0	0	0	0	0	0	0	0	0	0	#DIV/0!
													0	#DIV/0!	#DIV/0!	#DIV/0!		0	0	0	0	0	0	0	0	0	0	0	#DIV/0!
													0	#DIV/0!	#DIV/0!	#DIV/0!		0	0	0	0	0	0	0	0	0	0	0	#DIV/0!
													0	#DIV/0!	#DIV/0!	#DIV/0!		0	0	0	0	0	0	0	0	0	0	0	#DIV/0!
													0	#DIV/0!	#DIV/0!	#DIV/0!		0	0	0	0	0	0	0	0	0	0	0	#DIV/0!
													0	#DIV/0!	#DIV/0!	#DIV/0!		0	0	0	0	0	0	0	0	0	0	0	#DIV/0!
													0	#DIV/0!	#DIV/0!	#DIV/0!		0	0	0	0	0	0	0	0	0	0	0	#DIV/0!
													0	#DIV/0!	#DIV/0!	#DIV/0!		0	0	0	0	0	0	0	0	0	0	0	#DIV/0!
													0	#DIV/0!	#DIV/0!	#DIV/0!		0	0	0	0	0	0	0	0	0	0	0	#DIV/0!
													0	#DIV/0!	#DIV/0!	#DIV/0!		0	0	0	0	0	0	0	0	0	0	0	#DIV/0!
													0	#DIV/0!	#DIV/0!	#DIV/0!		0	0	0	0	0	0	0	0	0	0	0	#DIV/0!
													0	#DIV/0!	#DIV/0!	#DIV/0!		0	0	0	0	0	0	0	0	0	0	0	#DIV/0!
													0	#DIV/0!	#DIV/0!	#DIV/0!		0	0	0	0	0	0	0	0	0	0	0	#DIV/0!
													0	#DIV/0!	#DIV/0!	#DIV/0!		0	0	0	0	0	0	0	0	0	0	0	#DIV/0!
													0	#DIV/0!	#DIV/0!	#DIV/0!		0	0	0	0	0	0	0	0	0	0	0	#DIV/0!
													0	#DIV/0!	#DIV/0!	#DIV/0!		0	0	0	0	0	0	0	0	0	0	0	#DIV/0!
													0	#DIV/0!	#DIV/0!	#DIV/0!		0	0	0	0	0	0	0	0	0	0	0	#DIV/0!
													0	#DIV/0!	#DIV/0!	#DIV/0!		0	0	0	0	0	0	0	0	0	0	0	#DIV/0!
													0	#DIV/0!	#DIV/0!	#DIV/0!		0	0	0	0	0	0	0	0	0	0	0	#DIV/0!
													0	#DIV/0!	#DIV/0!	#DIV/0!		0	0	0	0	0	0	0	0	0	0	0	#DIV/0!
													0	#DIV/0!	#DIV/0!	#DIV/0!		0	0	0	0	0	0	0	0	0	0	0	#DIV/0!
													0	#DIV/0!	#DIV/0!	#DIV/0!		0	0	0	0	0	0	0	0	0	0	0	#DIV/0!
													0	#DIV/0!	#DIV/0!	#DIV/0!		0	0	0	0	0	0	0	0	0	0	0	#DIV/0!
													0	#DIV/0!	#DIV/0!	#DIV/0!		0	0	0	0	0	0	0	0	0	0	0	#DIV/0!
													0	#DIV/0!	#DIV/0!	#DIV/0!		0	0	0	0	0	0	0	0	0	0	0	#DIV/0!
													0	#DIV/0!	#DIV/0!	#DIV/0!		0	0	0	0	0	0	0	0	0	0	0	#DIV/0!
													0	#DIV/0!	#DIV/0!	#DIV/0!		0	0	0	0	0	0	0	0	0	0	0	#DIV/0!
													0	#DIV/0!	#DIV/0!	#DIV/0!		0	0	0	0	0	0	0	0	0	0	0	#DIV/0!
													0	#DIV/0!	#DIV/0!	#DIV/0!		0	0	0	0	0	0	0	0	0	0	0	#DIV/0!
													0	#DIV/0!	#DIV/0!	#DIV/0!		0	0	0	0	0	0	0	0	0	0	0	#DIV/0!
													0	#DIV/0!	#DIV/0!	#DIV/0!		0	0	0	0	0	0	0	0	0	0	0	#DIV/0!
													0	#DIV/0!	#DIV/0!	#DIV/0!		0	0	0	0	0	0	0	0	0	0	0	#DIV/0!
													0	#DIV/0!	#DIV/0!	#DIV/0!		0	0	0	0	0	0	0	0	0	0	0	#DIV/0!
													0	#DIV/0!	#DIV/0!	#DIV/0!		0	0	0	0	0	0	0	0	0	0	0	#DIV/0!
													0	#DIV/0!	#DIV/0!	#DIV/0!		0	0	0	0	0	0	0	0	0	0	0	#DIV/0!
													0	#DIV/0!	#DIV/0!	#DIV/0!		0	0	0	0	0	0	0	0	0	0	0	#DIV/0!
													0	#DIV/0!	#DIV/0!	#DIV/0!		0	0	0	0	0	0	0	0	0	0	0	#DIV/0!
													0	#DIV/0!	#DIV/0!	#DIV/0!		0	0	0	0	0	0	0	0	0	0	0	#DIV/0!
													0	#DIV/0!	#DIV/0!	#DIV/0!		0	0	0	0	0	0	0	0	0	0	0	#DIV/0!
													0	#DIV/0!	#DIV/0!	#DIV/0!		0	0	0	0	0	0	0	0	0	0	0	#DIV/0!
													0	#DIV/0!	#DIV/0!	#DIV/0!		0	0	0	0	0	0	0	0	0	0	0	#DIV/0!
													0	#DIV/0!	#DIV/0!	#DIV/0!		0	0	0	0	0	0	0	0	0	0	0	#DIV/0!
													0	#DIV/0!	#DIV/0!	#DIV/0!		0	0	0	0	0	0	0	0	0	0	0	#DIV/0!
													0	#DIV/0!	#DIV/0!	#DIV/0!		0	0	0	0	0	0	0	0	0	0	0	#DIV/0!
													0	#DIV/0!	#DIV/0!	#DIV/0!		0	0	0	0	0	0	0	0	0	0	0	#DIV/0!
													0	#DIV/0!	#DIV/0!	#DIV/0!		0	0	0	0	0	0	0	0	0	0	0	#DIV/0!
													0	#DIV/0!	#DIV/0!	#DIV/0!		0	0	0	0	0	0	0	0	0	0	0	#DIV/0!
													0	#DIV/0!	#DIV/0!	#DIV/0!		0	0	0	0	0	0	0	0	0	0	0	#DIV/0!
													0	#DIV/0!	#DIV/0!	#DIV/0!		0	0	0	0	0	0	0	0	0	0	0	#DIV/0!
													0	#DIV/0!	#DIV/0!	#DIV/0!		0	0	0	0	0	0	0	0	0	0	0	#DIV/0!
													0	#DIV/0!	#DIV/0!	#DIV/0!		0	0	0	0	0	0	0	0	0	0	0	#DIV/0!
													0	#DIV/0!	#DIV/0!	#DIV/0!		0	0	0	0	0	0	0	0	0	0	0	#DIV/0!
													0	#DIV/0!	#DIV/0!	#DIV/0!		0	0	0	0	0	0	0	0	0	0	0	#DIV/0!
													0	#DIV/0!	#DIV/0!	#DIV/0!		0	0	0	0	0	0	0	0	0	0	0	#DIV/0!
													0	#DIV/0!	#DIV/0!	#DIV/0!		0	0	0	0	0	0	0	0	0	0	0	#DIV/0!
													0	#DIV/0!	#DIV/0!	#DIV/0!		0	0	0	0	0	0	0	0	0	0	0	#DIV/0!
													0	#DIV/0!	#DIV/0!	#DIV/0!		0	0	0	0	0	0	0	0	0	0	0	#DIV/0!
													0	#DIV/0!	#DIV/0!	#DIV/0!		0	0	0	0	0	0	0	0	0	0	0	#DIV/0!
													0	#DIV/0!	#DIV/0!	#DIV/0!		0	0	0	0	0	0	0	0	0	0	0	#DIV/0!
													0	#DIV/0!	#DIV/0!	#DIV/0!		0	0	0	0	0	0	0	0	0	0	0	#DIV/0!
													0	#DIV/0!	#DIV/0!	#DIV/0!		0	0	0	0	0	0	0	0	0	0	0	#DIV/0!
													0	#DIV/0!	#DIV/0!	#DIV/0!		0	0	0	0	0	0	0	0	0	0	0	#DIV/0!
													0	#DIV/0!	#DIV/0!	#DIV/0!		0	0	0	0	0	0	0	0	0	0	0	#DIV/0!
													0	#DIV/0!	#DIV/0!	#DIV/0!		0	0	0	0	0	0	0	0	0	0	0	#DIV/0!
													0	#DIV/0!	#DIV/0!	#DIV/0!		0	0	0	0	0	0	0	0	0	0	0	#DIV/0!

## Sheet: BVI
Time	Date	Animal	Behaviour 1	Behaviour 2	Behaviour 3	Behaviour 4	Behaviour 5	Behaviour 6	Behaviour 7	Behaviour 8	Behaviour 9	Behaviour 10	Ex	total	BVI	Number of behaviours seen (S)
10:00:00	2022-06-13	A	30	30									10	60	20	2
10:00:00	2022-06-13	B	10	10	10	10	10	10					11	60	54.5455	6
10:00:00	2022-06-13	C	6	6	6	6	6	6	6	6	6	6	10	70	100	10
														0	#DIV/0!	0
														0	#DIV/0!	0
														0	#DIV/0!	0
														0	#DIV/0!	0
														0	#DIV/0!	0
														0	#DIV/0!	0
														0	#DIV/0!	0
														0	#DIV/0!	0
														0	#DIV/0!	0
														0	#DIV/0!	0
														0	#DIV/0!	0
														0	#DIV/0!	0
														0	#DIV/0!	0
														0	#DIV/0!	0
														0	#DIV/0!	0
														0	#DIV/0!	0
														0	#DIV/0!	0
														0	#DIV/0!	0
														0	#DIV/0!	0
														0	#DIV/0!	0
														0	#DIV/0!	0
														0	#DIV/0!	0
														0	#DIV/0!	0
														0	#DIV/0!	0
														0	#DIV/0!	0
														0	#DIV/0!	0
														0	#DIV/0!	0
														0	#DIV/0!	0
														0	#DIV/0!	0
														0	#DIV/0!	0
														0	#DIV/0!	0
														0	#DIV/0!	0
														0	#DIV/0!	0
														0	#DIV/0!	0
														0	#DIV/0!	0
														0	#DIV/0!	0
														0	#DIV/0!	0
														0	#DIV/0!	0
														0	#DIV/0!	0
														0	#DIV/0!	0
														0	#DIV/0!	0
														0	#DIV/0!	0
														0	#DIV/0!	0
														0	#DIV/0!	0
														0	#DIV/0!	0
														0	#DIV/0!	0
														0	#DIV/0!	0
														0	#DIV/0!	0
														0	#DIV/0!	0
														0	#DIV/0!	0
														0	#DIV/0!	0
														0	#DIV/0!	0
														0	#DIV/0!	0
														0	#DIV/0!	0
														0	#DIV/0!	0
														0	#DIV/0!	0
														0	#DIV/0!	0
														0	#DIV/0!	0
														0	#DIV/0!	0
														0	#DIV/0!	0
														0	#DIV/0!	0
														0	#DIV/0!	0
														0	#DIV/0!	0
														0	#DIV/0!	0
														0	#DIV/0!	0
														0	#DIV/0!	0
														0	#DIV/0!	0
														0	#DIV/0!	0
														0	#DIV/0!	0
														0	#DIV/0!	0
														0	#DIV/0!	0
														0	#DIV/0!	0
														0	#DIV/0!	0
														0	#DIV/0!	0
														0	#DIV/0!	0
														0	#DIV/0!	0
														0	#DIV/0!	0
														0	#DIV/0!	0
														0	#DIV/0!	0
														0	#DIV/0!	0
														0	#DIV/0!	0
														0	#DIV/0!	0
														0	#DIV/0!	0
														0	#DIV/0!	0
														0	#DIV/0!	0
														0	#DIV/0!	0
														0	#DIV/0!	0
														0	#DIV/0!	0
														0	#DIV/0!	0
														0	#DIV/0!	0
														0	#DIV/0!	0
														0	#DIV/0!	0
														0	#DIV/0!	0
														0	#DIV/0!	0
														0	#DIV/0!	0
														0	#DIV/0!	0
														0	#DIV/0!	0
														0	#DIV/0!	0
														0	#DIV/0!	0
														0	#DIV/0!	0
														0	#DIV/0!	0
														0	#DIV/0!	0
														0	#DIV/0!	0
														0	#DIV/0!	0
														0	#DIV/0!	0
														0	#DIV/0!	0
														0	#DIV/0!	0
														0	#DIV/0!	0
														0	#DIV/0!	0
														0	#DIV/0!	0
														0	#DIV/0!	0
														0	#DIV/0!	0
														0	#DIV/0!	0
														0	#DIV/0!	0
														0	#DIV/0!	0
														0	#DIV/0!	0
														0	#DIV/0!	0
														0	#DIV/0!	0
														0	#DIV/0!	0
														0	#DIV/0!	0
														0	#DIV/0!	0
														0	#DIV/0!	0
														0	#DIV/0!	0
														0	#DIV/0!	0
														0	#DIV/0!	0
														0	#DIV/0!	0
														0	#DIV/0!	0
														0	#DIV/0!	0
														0	#DIV/0!	0
														0	#DIV/0!	0
														0	#DIV/0!	0
														0	#DIV/0!	0
														0	#DIV/0!	0
														0	#DIV/0!	0
														0	#DIV/0!	0
														0	#DIV/0!	0
														0	#DIV/0!	0
														0	#DIV/0!	0
														0	#DIV/0!	0
														0	#DIV/0!	0
														0	#DIV/0!	0
														0	#DIV/0!	0
														0	#DIV/0!	0
														0	#DIV/0!	0
														0	#DIV/0!	0
														0	#DIV/0!	0
														0	#DIV/0!	0
														0	#DIV/0!	0
														0	#DIV/0!	0
														0	#DIV/0!	0
														0	#DIV/0!	0
														0	#DIV/0!	0
														0	#DIV/0!	0
														0	#DIV/0!	0
														0	#DIV/0!	0
														0	#DIV/0!	0
														0	#DIV/0!	0
														0	#DIV/0!	0
														0	#DIV/0!	0
														0	#DIV/0!	0
														0	#DIV/0!	0
														0	#DIV/0!	0
														0	#DIV/0!	0
														0	#DIV/0!	0
														0	#DIV/0!	0
														0	#DIV/0!	0
														0	#DIV/0!	0
														0	#DIV/0!	0
														0	#DIV/0!	0
														0	#DIV/0!	0
														0	#DIV/0!	0
														0	#DIV/0!	0
														0	#DIV/0!	0
														0	#DIV/0!	0
														0	#DIV/0!	0
														0	#DIV/0!	0
														0	#DIV/0!	0
														0	#DIV/0!	0
														0	#DIV/0!	0
														0	#DIV/0!	0
														0	#DIV/0!	0
														0	#DIV/0!	0

## Sheet: Chao
Time	Date	Animal	Behaviour 1	Behaviour 2	Behaviour 3	Behaviour 4	Behaviour 5	Behaviour 6	Behaviour 7	Behaviour 8	Behaviour 9	Behaviour 10	total	Chao1	Chao2	Chao1 BCF	Chao2 BCF	Countif		Singletons	Doubletons
10:00:00	2022-06-13	A	54	1	1	1	1	1	1				60	75	60	22	54.9847	7	62.5	6	0
10:00:00	2022-06-13	B	1	1	1	2	2	2	21	10	10	10	60	60.75		22		10	64	3	3
10:00:00	2022-06-13	C				10	50						60	60		2		2	59.5	0	0
10:00:00	2022-06-13	D	30	30									60	60		2		2	59.5	0	0
10:00:00	2022-06-13	E	10	10	10	10	10	10					60	60		6		6	59.5	0	0
10:00:00	2022-06-13	F	6	6	6	6	6	6	6	6	6	6	60	60		10		10	59.5	0	0
													0	0		0		0	-0.5	0	0
													0	0		0		0	-0.5	0	0
													0	0		0		0	-0.5	0	0
													0	0		0		0	-0.5	0	0
													0	0		0		0	-0.5	0	0
													0	0		0		0	-0.5	0	0
													0	0		0		0	-0.5	0	0
													0	0		0		0	-0.5	0	0
													0	0		0		0	-0.5	0	0
													0	0		0		0	-0.5	0	0
													0	0		0		0	-0.5	0	0
													0	0		0		0	-0.5	0	0
													0	0		0		0	-0.5	0	0
													0	0		0		0	-0.5	0	0
													0	0		0		0	-0.5	0	0
													0	0		0		0	-0.5	0	0
													0	0		0		0	-0.5	0	0
													0	0		0		0	-0.5	0	0
													0	0		0		0	-0.5	0	0
													0	0		0		0	-0.5	0	0
													0	0		0		0	-0.5	0	0
													0	0		0		0	-0.5	0	0
													0	0		0		0	-0.5	0	0
													0	0		0		0	-0.5	0	0
													0	0		0		0	-0.5	0	0
													0	0		0		0	-0.5	0	0
													0	0		0		0	-0.5	0	0
													0	0		0		0	-0.5	0	0
													0	0		0		0	-0.5	0	0
													0	0		0		0	-0.5	0	0
													0	0		0		0	-0.5	0	0
													0	0		0		0	-0.5	0	0
													0	0		0		0	-0.5	0	0
													0	0		0		0	-0.5	0	0
													0	0		0		0	-0.5	0	0
													0	0		0		0	-0.5	0	0
													0	0		0		0	-0.5	0	0
													0	0		0		0	-0.5	0	0
													0	0		0		0	-0.5	0	0
													0	0		0		0	-0.5	0	0
													0	0		0		0	-0.5	0	0
													0	0		0		0	-0.5	0	0
													0	0		0		0	-0.5	0	0
														0		0		0	-0.5	0	0
														0		0		0	-0.5	0	0
														0		0		0	-0.5	0	0
														0		0		0	-0.5	0	0
														0		0		0	-0.5	0	0
														0		0		0	-0.5	0	0
														0		0		0	-0.5	0	0
														0		0		0	-0.5	0	0
														0		0		0	-0.5	0	0
														0		0		0	-0.5	0	0
														0		0		0	-0.5	0	0
														0		0		0	-0.5	0	0
														0		0		0	-0.5	0	0
														0		0		0	-0.5	0	0
														0		0		0	-0.5	0	0
														0		0		0	-0.5	0	0
														0		0		0	-0.5	0	0
														0		0		0	-0.5	0	0
														0		0		0	-0.5	0	0
														0		0		0	-0.5	0	0
														0		0		0	-0.5	0	0
														0		0		0	-0.5	0	0
														0		0		0	-0.5	0	0
														0		0		0	-0.5	0	0
														0		0		0	-0.5	0	0
														0		0		0	-0.5	0	0
														0		0		0	-0.5	0	0
														0		0		0	-0.5	0	0
														0		0		0	-0.5	0	0
														0		0		0	-0.5	0	0
														0		0		0	-0.5	0	0
														0		0		0	-0.5	0	0
														0		0		0	-0.5	0	0
														0		0		0	-0.5	0	0
														0		0		0	-0.5	0	0
														0		0		0	-0.5	0	0
														0		0		0	-0.5	0	0
														0		0		0	-0.5	0	0
														0		0		0	-0.5	0	0
														0		0		0	-0.5	0	0
														0		0		0	-0.5	0	0
														0		0		0	-0.5	0	0
														0		0		0	-0.5	0	0
														0		0		0	-0.5	0	0
														0		0		0	-0.5	0	0
														0		0		0	-0.5	0	0
														0		0		0	-0.5	0	0
														0		0		0	-0.5	0	0
														0		0		0	-0.5	0	0
														0		0		0	-0.5	0	0
														0		0		0	-0.5	0	0
														0		0		0	-0.5	0	0
														0		0		0	-0.5	0	0
														0		0		0	-0.5	0	0
														0		0		0	-0.5	0	0
														0		0		0	-0.5	0	0
														0		0		0	-0.5	0	0
														0		0		0	-0.5	0	0
														0		0		0	-0.5	0	0
														0		0		0	-0.5	0	0
														0		0		0	-0.5	0	0
														0		0		0	-0.5	0	0
														0		0		0	-0.5	0	0
														0		0		0	-0.5	0	0
														0		0		0	-0.5	0	0
														0		0		0	-0.5	0	0
														0		0		0	-0.5	0	0
														0		0		0	-0.5	0	0
														0		0		0	-0.5	0	0
														0		0		0	-0.5	0	0
														0		0		0	-0.5	0	0
														0		0		0	-0.5	0	0
														0		0		0	-0.5	0	0
														0		0		0	-0.5	0	0
														0		0		0	-0.5	0	0
														0		0		0	-0.5	0	0
														0		0		0	-0.5	0	0
														0		0		0	-0.5	0	0
														0		0		0	-0.5	0	0
														0		0		0	-0.5	0	0
														0		0		0	-0.5	0	0
														0		0		0	-0.5	0	0
														0		0		0	-0.5	0	0
														0		0		0	-0.5	0	0
														0		0		0	-0.5	0	0
														0		0		0	-0.5	0	0
														0		0		0	-0.5	0	0
														0		0		0	-0.5	0	0
														0		0		0	-0.5	0	0
														0		0		0	-0.5	0	0
														0		0		0	-0.5	0	0
														0		0		0	-0.5	0	0
														0		0		0	-0.5	0	0
														0		0		0	-0.5	0	0
														0		0		0	-0.5	0	0
														0		0		0	-0.5	0	0
														0		0		0	-0.5	0	0
														0		0		0	-0.5	0	0
														0		0		0	-0.5	0	0
														0		0		0	-0.5	0	0
														0		0		0	-0.5	0	0
														0		0		0	-0.5	0	0
														0		0		0	-0.5	0	0
														0		0		0	-0.5	0	0
														0		0		0	-0.5	0	0
														0		0		0	-0.5	0	0
														0		0		0	-0.5	0	0
														0		0		0	-0.5	0	0
														0		0		0	-0.5	0	0
														0		0		0	-0.5	0	0
														0		0		0	-0.5	0	0
														0		0		0	-0.5	0	0
														0		0		0	-0.5	0	0
														0		0		0	-0.5	0	0
														0		0		0	-0.5	0	0
														0		0		0	-0.5	0	0
														0		0		0	-0.5	0	0
														0		0		0	-0.5	0	0
														0		0		0	-0.5	0	0
														0		0		0	-0.5	0	0
														0		0		0	-0.5	0	0
														0		0		0	-0.5	0	0
														0		0		0	-0.5	0	0
														0		0		0	-0.5	0	0
														0		0		0	-0.5	0	0
														0		0		0	-0.5	0	0
														0		0		0	-0.5	0	0
														0		0		0	-0.5	0	0
														0		0		0	-0.5	0	0
														0		0		0	-0.5	0	0
														0		0		0	-0.5	0	0
														0		0		0	-0.5	0	0
														0		0		0	-0.5	0	0
														0		0		0	-0.5	0	0
														0		0		0	-0.5	0	0
														0		0		0	-0.5	0	0
														0		0		0	-0.5	0	0
														0		0		0	-0.5	0	0
														0		0		0	-0.5	0	0
														0		0		0	-0.5	0	0
														0		0		0	-0.5	0	0
														0		0		0	-0.5	0	0
														0		0		0	-0.5	0	0
														0		0		0	-0.5	0	0
														0		0		0	-0.5	0	0
														0		0		0	-0.5	0	0
														0		0		0	-0.5	0	0
														0		0		0	-0.5	0	0
														0		0		0	-0.5	0	0
														0		0		0	-0.5	0	0
														0		0		0	-0.5	0	0
														0		0		0	-0.5	0	0
														0		0		0	-0.5	0	0
														0		0		0	-0.5	0	0
														0		0		0	-0.5	0	0
														0		0		0	-0.5	0	0
														0		0		0	-0.5	0	0
														0		0		0	-0.5	0	0
														0		0		0	-0.5	0	0
														0		0		0	-0.5	0	0
														0		0		0	-0.5	0	0
														0		0		0	-0.5	0	0
														0		0		0	-0.5	0	0
														0		0		0	-0.5	0	0
														0		0		0	-0.5	0	0
														0		0		0	-0.5	0	0
														0		0		0	-0.5	0	0
														0		0		0	-0.5	0	0
														0		0		0	-0.5	0	0
														0		0		0	-0.5	0	0
														0		0		0	-0.5	0	0
														0		0		0	-0.5	0	0
														0		0		0	-0.5	0	0
